# Supplementary material for: A novel partnership between lncTCF7 and SND1 regulates the expression of the TCF7 gene via recruitment of the SWI/SNF complex
Source: Sci Rep. 2024 Aug 21;14:19384. doi: 10.1038/s41598-024-69792-8 (PMC11339422; doi:10.1038/s41598-024-69792-8)
Supplement: Supplementary file 1 — Supplementary Tables. [file 41598_2024_69792_MOESM1_ESM.xlsx]

## Sheet: List of tables
Supplementary Table S1: Antibodies used for RIP, ChIP and Western Analysis
Supplementary Table S2: qPCR primers used in this study
Supplementary Table S3: Interaction partners of lncTCF7 identified using RNA pulldown and mass spectrometry

## Sheet: Supplementary Table S1
Supplementary Table 1: Antibodies used for RIP, ChIP and Western Analysis
Antibody Target	Manufacturer, Catalog Number
SND1, rabbit	Proteintech, 10760-1-AP
SND1, mouse	Proteintech, 60265-1-Ig
BAF170, rabbit	Cell Signaling Technology, 12760
Normal IgG, rabbit	Cell Signaling Technology, 2729
Anti-rabbit, HRP-linked	Cell Signaling Technology, 7074
Anti-mouse, HRP-linked	Cell Signaling Technology, 7076
BRG1 mouse mAb	Cell Signaling Technology, Beverly, MA, USA #52251
TCF7 Monoclonal Antibody	Invitrogen, Carlsbad, CA, USA #MA5-14966

## Sheet: Supplementary Table S2
Supplementary Table 2: qPCR primers used in this study
Gene	Forward	Reverse
SND1	GGTGGACTACATTAGACCAGCC	AGACCTTTGCTGACAAGAGCCTC
GAPDH	GAAGGTCGGAGTCAACGG	ACATGTAAACCATGTAGTTGAGGT
lncTCF7	GCAAAGCTTGGTCCCTGATG	TGCTGCCGTTAGGATGCG
TCF7 promoter	GAGGGAGAGGCGTCCAATAC	GCTCCCCTAGCAGGTTTCTG
ChIP-qPCR	Human Negative Control Primer Set 1	Active Motif, Carlsbad, CA, USA #71001

## Sheet: Supplementary Table S3
Supplementary Table 3: Interaction partners of lncTCF7 identified using RNA pulldown and mass spectrometry
Protein	Description	lncTCF7 peptide count	HOTAIR Peptide count	lncTCF7 peptide rank	HOTAIR peptide rank	Peptide rank ratio	Enriched rank
sp|Q7KZF4|SND1_HUMAN	Staphylococcal nuclease domain-containing protein 1; EC 3.1.31.1 ...	456	335	3	15	5	1
sp|P37108|SRP14_HUMAN	Signal recognition particle 14 kDa protein; SRP14; 18 kDa Alu ...	19.5	8	699	1410	2.01717	2
sp|Q99442|SEC62_HUMAN	Translocation protein SEC62; Translocation protein 1; TP-1; hTP-1; ...	12.5	3	1008.5	2014.5	1.99752	3
tr|V9GYK2|V9GYK2_HUMAN	Heterogeneous nuclear ribonucleoprotein L-like {ECO:0000313|Ensembl:ENSP00000476852}; ...	28	14.5	503.5	970.5	1.92751	4
sp|Q86V81|THOC4_HUMAN	THO complex subunit 4; Tho4; Ally of AML-1 and LEF-1; Aly/REF ...	91	59	121	224	1.85124	5
sp|P07355|ANXA2_HUMAN	Annexin A2; Annexin II; Annexin-2; Calpactin I heavy chain; Calpactin-1 ...	364.5	304	11	20	1.81818	6
sp|P23246|SFPQ_HUMAN	Splicing factor, proline- and glutamine-rich; 100 kDa DNA-pairing ...	436	376.5	5	9	1.8	7
tr|C9J9K3|C9J9K3_HUMAN	40S ribosomal protein SA {ECO:0000313|Ensembl:ENSP00000410848}; ...	33.5	20	422	746.5	1.76896	8
sp|Q52LJ0|FA98B_HUMAN	Protein FAM98B;	14.5	6.5	911.5	1585	1.73889	9
sp|P38159|RBMX_HUMAN	RNA-binding motif protein, X chromosome; Glycoprotein p43; Heterogeneous ...	413	338	7.5	13	1.73333	10
sp|P61254|RL26_HUMAN	60S ribosomal protein L26; Large ribosomal subunit protein uL24 ...	99	69	102	176.5	1.73039	11
sp|Q15046|SYK_HUMAN	Lysine--tRNA ligase; EC 2.7.7.- {ECO:0000269|PubMed:19524539, ...	36	22	393.5	680	1.72808	12
tr|B0QYK0|B0QYK0_HUMAN	RNA-binding protein EWS {ECO:0000313|Ensembl:ENSP00000330516}; ...	18.5	10	736	1257	1.70788	13
sp|Q9NP81|SYSM_HUMAN	Serine--tRNA ligase, mitochondrial; EC 6.1.1.11; SerRSmt; Seryl-tRNA ...	12.5	5.5	1008.5	1700.5	1.68617	14
sp|O75400|PR40A_HUMAN	Pre-mRNA-processing factor 40 homolog A; Fas ligand-associated ...	62	43.5	201.5	334	1.65757	15
sp|P62899|RL31_HUMAN	60S ribosomal protein L31; Large ribosomal subunit protein eL31 ...	59.5	41	213	352.5	1.65493	16
sp|Q9UKS6|PACN3_HUMAN	Protein kinase C and casein kinase substrate in neurons protein ...	19	11	718.5	1183	1.64649	17
sp|Q9UGM6|SYWM_HUMAN	Tryptophan--tRNA ligase, mitochondrial; EC 6.1.1.2; (Mt)TrpRS; ...	23	14	610.5	998	1.63473	18
tr|A0A0U1RRL8|A0A0U1RRL8_HUMAN	Spermatogenesis-associated protein 20 {ECO:0000256|PIRNR:PIRNR006402}; ...	12.5	6	1008.5	1644	1.63014	19
sp|Q14676|MDC1_HUMAN	Mediator of DNA damage checkpoint protein 1; Nuclear factor with ...	31.5	20.5	449.5	732.5	1.62959	20
sp|P62851|RS25_HUMAN	40S ribosomal protein S25; Small ribosomal subunit protein eS25 ...	18	10.5	750.5	1218	1.62292	21
sp|Q8N4V1|EMC5_HUMAN	ER membrane protein complex subunit 5 {ECO:0000305|PubMed:29242231}; ...	10.5	4.5	1134	1837.5	1.62037	22
sp|Q14498|RBM39_HUMAN	RNA-binding protein 39 {ECO:0000303|PubMed:28302793}; CAPER alpha ...	33	21.5	431.5	699	1.61993	23
tr|B4DUT8|B4DUT8_HUMAN	Calponin {ECO:0000256|RuleBase:RU361224};	9	3	1244	2014.5	1.61937	24
sp|Q53F19|NCBP3_HUMAN	Nuclear cap-binding protein subunit 3 {ECO:0000312|HGNC:HGNC:24612}; ...	14.5	7.5	911.5	1467.5	1.60998	25
sp|Q9Y5X1|SNX9_HUMAN	Sorting nexin-9; SH3 and PX domain-containing protein 1; Protein ...	17	10	785.5	1257	1.60025	26
sp|P63220|RS21_HUMAN	40S ribosomal protein S21; Small ribosomal subunit protein eS21 ...	21.5	13.5	645.5	1027.5	1.59179	27
sp|O15511|ARPC5_HUMAN	Actin-related protein 2/3 complex subunit 5; Arp2/3 complex 16 ...	40	26.5	355.5	565	1.58931	28
sp|P46821|MAP1B_HUMAN	Microtubule-associated protein 1B; MAP-1B; Contains: MAP1B heavy ...	350	312.5	12	19	1.58333	29
sp|Q9Y2S6|TMA7_HUMAN	Translation machinery-associated protein 7; Coiled-coil domain-containing ...	16	9.5	824	1296.5	1.57342	30
tr|E7EVA0|E7EVA0_HUMAN	Microtubule-associated protein {ECO:0000256|RuleBase:RU000686}; ...	36	24	393.5	619	1.57306	31
tr|J3KTL2|J3KTL2_HUMAN	Serine/arginine-rich splicing factor 1 {ECO:0000256|ARBA:ARBA00015057}; ...	183	141.5	37	58	1.56757	32
sp|O60828|PQBP1_HUMAN	Polyglutamine-binding protein 1 {ECO:0000303|PubMed:10332029, ...	16.5	10	802	1257	1.56733	33
tr|J3QR09|J3QR09_HUMAN	Ribosomal protein L19 {ECO:0000256|RuleBase:RU000574};	57	41.5	224.5	349	1.55457	34
sp|Q9H7N4|SFR19_HUMAN	Splicing factor, arginine/serine-rich 19; SR-related C-terminal ...	22.5	14.5	625.5	970.5	1.55156	35
tr|H0Y993|H0Y993_HUMAN	DEK oncogene (DNA binding), isoform CRA_b {ECO:0000313|EMBL:EAW55403.1}; ...	57.5	42.5	221.5	342.5	1.54628	36
sp|O96028|NSD2_HUMAN	Histone-lysine N-methyltransferase NSD2; EC 2.1.1.357 {ECO:0000269|PubMed:19808676, ...	17.5	11	767	1183	1.54237	37
sp|O15144|ARPC2_HUMAN	Actin-related protein 2/3 complex subunit 2; Arp2/3 complex 34 ...	70	52.5	173.5	263.5	1.51873	38
sp|Q96T58|MINT_HUMAN	Msx2-interacting protein; SMART/HDAC1-associated repressor protein; ...	16.5	10.5	802	1218	1.5187	39
sp|P52298|NCBP2_HUMAN	Nuclear cap-binding protein subunit 2; 20 kDa nuclear cap-binding ...	12.5	7	1008.5	1530	1.5171	40
sp|Q9Y224|RTRAF_HUMAN	RNA transcription, translation and transport factor protein {ECO:0000312|HGNC:HGNC:23169}; ...	18.5	12	736	1114.5	1.51427	41
sp|Q9BV81|EMC6_HUMAN	ER membrane protein complex subunit 6; Transmembrane protein 93;	8	3	1330.5	2014.5	1.51409	42
sp|O43290|SNUT1_HUMAN	U4/U6.U5 tri-snRNP-associated protein 1; SNU66 homolog; hSnu66; ...	31.5	22	449.5	680	1.51279	43
sp|O60869|EDF1_HUMAN	Endothelial differentiation-related factor 1; EDF-1; Multiprotein-bridging ...	33	23	431.5	652.5	1.51217	44
sp|P14678|RSMB_HUMAN	Small nuclear ribonucleoprotein-associated proteins B and B—; ...	22.5	15	625.5	944	1.50919	45
sp|P62280|RS11_HUMAN	40S ribosomal protein S11; Small ribosomal subunit protein uS17 ...	29	20.5	486	732.5	1.5072	46
sp|Q14562|DHX8_HUMAN	ATP-dependent RNA helicase DHX8; EC 3.6.4.13; DEAH box protein ...	23	15.5	610.5	918.5	1.5045	47
sp|P55081|MFAP1_HUMAN	Microfibrillar-associated protein 1 {ECO:0000312|HGNC:HGNC:7032}; ...	49	34.5	282	424	1.50355	48
sp|P51608-2|MECP2_HUMAN	Methyl-CpG-binding protein 2; MeCp-2 protein; MeCp2;	38	27	369	553	1.49864	49
tr|E7EQT4|E7EQT4_HUMAN	Apoptotic chromatin condensation inducer in the nucleus {ECO:0000313|Ensembl:ENSP00000405677}; ...	103	79.5	95.5	143	1.49738	50
sp|P63173|RL38_HUMAN	60S ribosomal protein L38; Large ribosomal subunit protein eL38 ...	29.5	21	479.5	717	1.49531	51
sp|Q13595|TRA2A_HUMAN	Transformer-2 protein homolog alpha {ECO:0000305}; TRA-2 alpha; ...	56	42.5	229.5	342.5	1.49237	52
sp|P25398|RS12_HUMAN	40S ribosomal protein S12; Small ribosomal subunit protein eS12 ...	11	6	1103	1644	1.49048	53
sp|Q9C0J8|WDR33_HUMAN	pre-mRNA 3— end processing protein WDR33; WD repeat-containing ...	28.5	20.5	493	732.5	1.4858	54
sp|Q15428|SF3A2_HUMAN	Splicing factor 3A subunit 2; SF3a66 {ECO:0000303|PubMed:11533230, ...	21	14.5	653.5	970.5	1.48508	55
sp|Q9P275|UBP36_HUMAN	Ubiquitin carboxyl-terminal hydrolase 36 {ECO:0000305}; EC 3.4.19.12; ...	15.5	10	848.5	1257	1.48144	56
sp|P61160|ARP2_HUMAN	Actin-related protein 2; Actin-like protein 2;	91.5	69	119.5	176.5	1.47699	57
sp|P62829|RL23_HUMAN	60S ribosomal protein L23; 60S ribosomal protein L17; Large ribosomal ...	58	45	219.5	324	1.47608	58
sp|P09661|RU2A_HUMAN	U2 small nuclear ribonucleoprotein A—; U2 snRNP A— {ECO:0000303|PubMed:2928112, ...	43.5	30.5	327.5	481.5	1.47023	59
sp|Q13217|DNJC3_HUMAN	DnaJ homolog subfamily C member 3; Endoplasmic reticulum DNA J domain-containing protein 6; ER-resident protein ERdj6; ERdj6; Interferon-induced, double-stranded RNA-activated protein kinase inhibitor; Protein kinase inhibitor of 58 kDa; Protein kin ...	8	3.5	1330.5	1956	1.47012	60.5
tr|E7EWR4|E7EWR4_HUMAN	Cleavage stimulation factor subunit 2 {ECO:0000313|Ensembl:ENSP00000387996}; ...	8	3.5	1330.5	1956	1.47012	60.5
sp|Q01130|SRSF2_HUMAN	Serine/arginine-rich splicing factor 2; Protein PR264; Splicing ...	73	56	163.5	239.5	1.46483	62
sp|Q9H9Y2|RPF1_HUMAN	Ribosome production factor 1; Brix domain-containing protein 5; Ribosome biogenesis protein RPF1;	14.5	9	911.5	1332	1.46133	63
sp|Q9Y2W2|WBP11_HUMAN	WW domain-binding protein 11 {ECO:0000305}; WBP-11; Npw38-binding ...	17	11.5	785.5	1147.5	1.46085	64
sp|P35241|RADI_HUMAN	Radixin;	113	86.5	83	121	1.45783	65
sp|Q13601|KRR1_HUMAN	KRR1 small subunit processome component homolog; HIV-1 Rev-binding ...	12.5	7.5	1008.5	1467.5	1.45513	67
sp|Q6IN84|MRM1_HUMAN	rRNA methyltransferase 1, mitochondrial {ECO:0000303|PubMed:24036117}; ...	12.5	7.5	1008.5	1467.5	1.45513	67
sp|Q96PZ2|F111A_HUMAN	Serine protease FAM111A {ECO:0000305}; EC 3.4.21.- {ECO:0000269|PubMed:32165630}; ...	12.5	7.5	1008.5	1467.5	1.45513	67
sp|Q9H307|PININ_HUMAN	Pinin; 140 kDa nuclear and cell adhesion-related phosphoprotein; ...	109	85	89	129.5	1.45506	69
tr|A0A0A6YYC7|A0A0A6YYC7_HUMAN	HCG2042749, isoform CRA_d {ECO:0000313|EMBL:EAW73818.1}; Protein ...	7.5	3	1386	2014.5	1.45346	70
sp|Q15393|SF3B3_HUMAN	Splicing factor 3B subunit 3; Pre-mRNA-splicing factor SF3b 130 ...	94	71	116	168.5	1.45259	71
tr|A0A0C4DG62|A0A0C4DG62_HUMAN	ADP-ribosylation factor-like protein 6-interacting protein 4 {ECO:0000256|ARBA:ARBA00017993};	10.5	6	1134	1644	1.44974	72
tr|E9PGC8|E9PGC8_HUMAN	Microtubule-associated protein 1A {ECO:0000313|Ensembl:ENSP00000371462}; ...	27	19.5	528	763	1.44508	73
sp|P10412|H14_HUMAN	Histone H1.4; Histone H1b; Histone H1s-4;	180.5	144.5	39.5	57	1.44304	74
sp|P62277|RS13_HUMAN	40S ribosomal protein S13; Small ribosomal subunit protein uS15 ...	34.5	25	413.5	596.5	1.44256	75
sp|Q13573|SNW1_HUMAN	SNW domain-containing protein 1; Nuclear protein SkiP; Nuclear ...	44	31.5	322	464.5	1.44255	76
sp|P32969|RL9_HUMAN	60S ribosomal protein L9; Large ribosomal subunit protein uL6 ...	46.5	34	300.5	432.5	1.43927	77
sp|P55265|DSRAD_HUMAN	Double-stranded RNA-specific adenosine deaminase; DRADA {ECO:0000303|PubMed:7972084}; ...	61.5	48.5	203	292	1.43842	78
sp|Q14137|BOP1_HUMAN	Ribosome biogenesis protein BOP1 {ECO:0000255|HAMAP-Rule:MF_03027}; ...	29	21.5	486	699	1.43827	79
sp|P34896|GLYC_HUMAN	Serine hydroxymethyltransferase, cytosolic; SHMT; EC 2.1.2.1 {ECO:0000269|PubMed:24698160, ECO:0000269|PubMed:8505317}; Glycine hydroxymethyltransferase; Serine methylase;	40	29	355.5	511	1.43741	80
sp|Q9Y4B5|MTCL1_HUMAN	Microtubule cross-linking factor 1; Coiled-coil domain-containing ...	11	6.5	1103	1585	1.43699	81
sp|Q9C0B5|ZDHC5_HUMAN	Palmitoyltransferase ZDHHC5; EC 2.3.1.225 {ECO:0000269|PubMed:29185452, ...	8.5	4.5	1281	1837.5	1.43443	82
sp|Q9NXW2|DJB12_HUMAN	DnaJ homolog subfamily B member 12 {ECO:0000303|PubMed:21150129}; ...	19	13.5	718.5	1027.5	1.43006	83
sp|P82673|RT35_HUMAN	28S ribosomal protein S35, mitochondrial; MRP-S35; S35mt; 28S ...	8	4	1330.5	1896.5	1.4254	84
sp|Q9NWB6|ARGL1_HUMAN	Arginine and glutamate-rich protein 1;	28	21	503.5	717	1.42403	85
sp|Q96I25|SPF45_HUMAN	Splicing factor 45; 45 kDa-splicing factor; RNA-binding motif ...	21.5	15.5	645.5	918.5	1.42293	86
sp|P05997|CO5A2_HUMAN	Collagen alpha-2(V) chain; Flags: Precursor;	11.5	7	1075.5	1530	1.42259	87
tr|B5MDF5|B5MDF5_HUMAN	GTP-binding nuclear protein Ran {ECO:0000256|RuleBase:RU363057}; ...	30	22.5	469	666.5	1.42111	88
tr|E7EPN9|E7EPN9_HUMAN	Protein PRRC2C {ECO:0000313|Ensembl:ENSP00000356716};	9	5	1244	1765.5	1.41921	89
sp|Q05519|SRS11_HUMAN	Serine/arginine-rich splicing factor 11; Arginine-rich 54 kDa ...	28.5	21.5	493	699	1.41785	90
sp|Q08170|SRSF4_HUMAN	Serine/arginine-rich splicing factor 4; Pre-mRNA-splicing factor ...	67.5	53	183	259	1.4153	91
sp|Q9HCD5|NCOA5_HUMAN	Nuclear receptor coactivator 5; NCoA-5; Coactivator independent ...	17.5	12.5	767	1084.5	1.41395	92
tr|A0A087WYP2|A0A087WYP2_HUMAN	Selenoprotein H {ECO:0000313|Ensembl:ENSP00000481984};	24.5	18	581	819	1.40964	93
tr|H0YFD6|H0YFD6_HUMAN	Enoyl-CoA hydratase {ECO:0000256|ARBA:ARBA00012076}; EC 4.2.1.17 ...	63.5	51	195.5	275.5	1.40921	94
sp|Q2NL82|TSR1_HUMAN	Pre-rRNA-processing protein TSR1 homolog;	12	7.5	1042.5	1467.5	1.40767	95
sp|P17844|DDX5_HUMAN	Probable ATP-dependent RNA helicase DDX5; EC 3.6.4.13; DEAD box ...	148	119.5	54	76	1.40741	96
sp|Q9Y2T2|AP3M1_HUMAN	AP-3 complex subunit mu-1; AP-3 adaptor complex mu3A subunit; ...	9.5	5.5	1208.5	1700.5	1.40712	97.5
sp|Q5T8P6|RBM26_HUMAN	RNA-binding protein 26; CTCL tumor antigen se70-2; RNA-binding ...	9.5	5.5	1208.5	1700.5	1.40712	97.5
sp|O95926|SYF2_HUMAN	Pre-mRNA-splicing factor SYF2; CCNDBP1-interactor; p29 {ECO:0000303|PubMed:11118353}; ...	10	6	1170	1644	1.40513	99.5
tr|C9J1H7|C9J1H7_HUMAN	Nucleolin {ECO:0000256|ARBA:ARBA00017108};	10	6	1170	1644	1.40513	99.5
sp|Q99459|CDC5L_HUMAN	Cell division cycle 5-like protein; Cdc5-like protein; Pombe cdc5-related protein;	54.5	42.5	244	342.5	1.40369	101
sp|P62857|RS28_HUMAN	40S ribosomal protein S28; Small ribosomal subunit protein eS28 ...	25.5	19	557	780.5	1.40126	102
sp|O60783|RT14_HUMAN	28S ribosomal protein S14, mitochondrial; MRP-S14; S14mt; Mitochondrial ...	12.5	8	1008.5	1410	1.39812	103
sp|Q9NQ55|SSF1_HUMAN	Suppressor of SWI4 1 homolog; Ssf-1; Brix domain-containing protein ...	22.5	16.5	625.5	874.5	1.39808	104
sp|O43583|DENR_HUMAN	Density-regulated protein; DRP; Protein DRP1; Smooth muscle cell-associated ...	18.5	13.5	736	1027.5	1.39606	105
sp|P42766|RL35_HUMAN	60S ribosomal protein L35; Large ribosomal subunit protein uL29 ...	34.5	26	413.5	577	1.39541	106
sp|Q9Y2J2-2|E41L3_HUMAN	Band 4.1-like protein 3; 4.1B; Differentially expressed in adenocarcinoma ...	103.5	84.5	94	131	1.39362	107
sp|Q9Y2Q9|RT28_HUMAN	28S ribosomal protein S28, mitochondrial; MRP-S28; S28mt; 28S ...	16	11.5	824	1147.5	1.3926	108.5
sp|Q14694|UBP10_HUMAN	Ubiquitin carboxyl-terminal hydrolase 10; EC 3.4.19.12 {ECO:0000269|PubMed:20096447}; ...	16	11.5	824	1147.5	1.3926	108.5
sp|Q8NC51|PAIRB_HUMAN	Plasminogen activator inhibitor 1 RNA-binding protein {ECO:0000305}; ...	98	76.5	107	149	1.39252	110
sp|Q9Y2H6|FND3A_HUMAN	Fibronectin type-III domain-containing protein 3A; Human gene ...	19.5	14.5	699	970.5	1.38841	111
sp|O15347|HMGB3_HUMAN	High mobility group protein B3; High mobility group protein 2a; ...	28	21.5	503.5	699	1.38828	112
tr|Q5JRI1|Q5JRI1_HUMAN	Serine/arginine-rich-splicing factor 10 {ECO:0000313|Ensembl:ENSP00000363577}; ...	46	34.5	305.5	424	1.38789	113
sp|O75683|SURF6_HUMAN	Surfeit locus protein 6;	20	15	681.5	944	1.38518	114
sp|Q96AG4|LRC59_HUMAN	Leucine-rich repeat-containing protein 59; Ribosome-binding protein ...	33	25	431.5	596.5	1.38239	115
sp|Q16629|SRSF7_HUMAN	Serine/arginine-rich splicing factor 7; Splicing factor 9G8; Splicing factor, arginine/serine-rich 7;	57.5	47	221.5	306	1.38149	116
sp|O94992|HEXI1_HUMAN	Protein HEXIM1; Cardiac lineage protein 1; Estrogen down-regulated ...	8	4.5	1330.5	1837.5	1.38106	117.5
sp|O15446|RPA34_HUMAN	DNA-directed RNA polymerase I subunit RPA34 {ECO:0000305}; A34.5; ...	8	4.5	1330.5	1837.5	1.38106	117.5
sp|Q9NY61|AATF_HUMAN	Protein AATF; Apoptosis-antagonizing transcription factor; Rb-binding ...	8.5	5	1281	1765.5	1.37822	119.5
tr|J3QRU8|J3QRU8_HUMAN	ARF GTPase-activating protein GIT1 {ECO:0000313|Ensembl:ENSP00000464388}; ...	8.5	5	1281	1765.5	1.37822	119.5
sp|P30414|NKTR_HUMAN	NK-tumor recognition protein {ECO:0000305|PubMed:8421688}; NK-TR ...	17.5	13	767	1055.5	1.37614	121
sp|P07384|CAN1_HUMAN	Calpain-1 catalytic subunit {ECO:0000305}; EC 3.4.22.52 {ECO:0000269|PubMed:21531719}; ...	6.5	2.5	1492.5	2053	1.37554	122
sp|Q16778|H2B2E_HUMAN	Histone H2B type 2-E; H2B-clustered histone 21 {ECO:0000312|HGNC:HGNC:4760}; ...	22.5	17	625.5	857.5	1.3709	123.5
sp|Q96E11|RRFM_HUMAN	Ribosome-recycling factor, mitochondrial; RRF; Ribosome-releasing ...	22.5	17	625.5	857.5	1.3709	123.5
tr|B1AK88|B1AK88_HUMAN	F-actin-capping protein subunit beta {ECO:0000256|RuleBase:RU365078}; ...	18	13.5	750.5	1027.5	1.36909	125
sp|P48730|KC1D_HUMAN	Casein kinase I isoform delta; CKI-delta; CKId; EC 2.7.11.1; Tau-protein kinase CSNK1D; EC 2.7.11.26;	7.5	4	1386	1896.5	1.36833	126
sp|P06748|NPM_HUMAN	Nucleophosmin; NPM; Nucleolar phosphoprotein B23; Nucleolar protein ...	91.5	72.5	119.5	163.5	1.3682	127
tr|B4DJV2|B4DJV2_HUMAN	Citrate synthase {ECO:0000256|RuleBase:RU000441};	62	51	201.5	275.5	1.36725	128
sp|P84090|ERH_HUMAN	Enhancer of rudimentary homolog;	11.5	7.5	1075.5	1467.5	1.36448	129
tr|A0A1X7SBZ2|A0A1X7SBZ2_HUMAN	RNA helicase {ECO:0000256|ARBA:ARBA00012552}; EC 3.6.4.13 {ECO:0000256|ARBA:ARBA00012552}; ...	99	81	102	139	1.36275	130
sp|Q9P258|RCC2_HUMAN	Protein RCC2; RCC1-like protein TD-60 {ECO:0000303|PubMed:12919680}; ...	50	39	274.5	374	1.36248	131
sp|P49458|SRP09_HUMAN	Signal recognition particle 9 kDa protein; SRP9;	7	3.5	1436	1956	1.36212	133.5
sp|Q9H8H0|NOL11_HUMAN	Nucleolar protein 11;	7	3.5	1436	1956	1.36212	133.5
sp|Q96GM8|TOE1_HUMAN	Target of EGR1 protein 1;	7	3.5	1436	1956	1.36212	133.5
sp|Q9Y4C8|RBM19_HUMAN	Probable RNA-binding protein 19; RNA-binding motif protein 19; ...	7	3.5	1436	1956	1.36212	133.5
sp|Q8N684|CPSF7_HUMAN	Cleavage and polyadenylation specificity factor subunit 7 {ECO:0000305}; ...	29.5	23	479.5	652.5	1.36079	136.5
sp|O14979|HNRDL_HUMAN	Heterogeneous nuclear ribonucleoprotein D-like; hnRNP D-like; ...	29.5	23	479.5	652.5	1.36079	136.5
tr|E7EX17|E7EX17_HUMAN	Eukaryotic translation initiation factor 4B {ECO:0000313|Ensembl:ENSP00000388806}; ...	23.5	18	602	819	1.36047	138
sp|P35240|MERL_HUMAN	Merlin; Moesin-ezrin-radixin-like protein; Neurofibromin-2; Schwannomerlin; ...	13	9	981	1332	1.3578	139
tr|A9Z1X7|A9Z1X7_HUMAN	Serine/arginine repetitive matrix protein 1 {ECO:0000313|Ensembl:ENSP00000363510}; ...	60	49.5	209.5	284	1.35561	140
sp|P46013|KI67_HUMAN	Proliferation marker protein Ki-67 {ECO:0000305}; Antigen identified ...	98.5	80	104.5	141.5	1.35407	141
sp|P19525|E2AK2_HUMAN	Interferon-induced, double-stranded RNA-activated protein kinase; ...	16	12	824	1114.5	1.35255	142.5
sp|Q15024|EXOS7_HUMAN	Exosome complex component RRP42; Exosome component 7; Ribosomal ...	16	12	824	1114.5	1.35255	142.5
sp|Q5RKV6|EXOS6_HUMAN	Exosome complex component MTR3; Exosome component 6; mRNA transport ...	15	11	876	1183	1.35046	144
sp|Q9BQ39|DDX50_HUMAN	ATP-dependent RNA helicase DDX50; EC 3.6.4.13; DEAD box protein ...	35.5	27.5	401.5	542	1.34994	145
sp|Q9NUQ3|TXLNG_HUMAN	Gamma-taxilin; Environmental lipopolysaccharide-responding gene ...	6.5	3	1492.5	2014.5	1.34975	147.5
sp|Q96B26|EXOS8_HUMAN	Exosome complex component RRP43; Exosome component 8; Opa-interacting ...	6.5	3	1492.5	2014.5	1.34975	147.5
sp|Q9H5V9|CX056_HUMAN	STING ER exit protein {ECO:0000303|PubMed:32690950}; STEEP {ECO:0000303|PubMed:32690950}; ...	6.5	3	1492.5	2014.5	1.34975	147.5
sp|Q9UBU8-2|MO4L1_HUMAN	Mortality factor 4-like protein 1; MORF-related gene 15 protein; ...	6.5	3	1492.5	2014.5	1.34975	147.5
sp|A8CG34|P121C_HUMAN	Nuclear envelope pore membrane protein POM 121C; Nuclear pore ...	10.5	7	1134	1530	1.34921	150
sp|Q07666|KHDR1_HUMAN	KH domain-containing, RNA-binding, signal transduction-associated ...	106	86	92	124	1.34783	151
tr|A0A2R8Y849|A0A2R8Y849_HUMAN	40S ribosomal protein S24 {ECO:0000256|ARBA:ARBA00022238, ECO:0000256|RuleBase:RU004383}; ...	45	35	310	417.5	1.34677	152
sp|Q9HCG8|CWC22_HUMAN	Pre-mRNA-splicing factor CWC22 homolog; Nucampholin homolog; fSAPb;	22.5	17.5	625.5	841	1.34452	153
sp|P04920|B3A2_HUMAN	Anion exchange protein 2; AE 2; Anion exchanger 2; Non-erythroid ...	53.5	43	251.5	338	1.34394	154
sp|P05387|RLA2_HUMAN	60S acidic ribosomal protein P2; Large ribosomal subunit protein ...	20.5	16	666	895	1.34384	155.5
sp|Q6ZUT6|CCD9B_HUMAN	Coiled-coil domain-containing protein 9B {ECO:0000312|HGNC:HGNC:33488}; ...	20.5	16	666	895	1.34384	155.5
sp|P32322|P5CR1_HUMAN	Pyrroline-5-carboxylate reductase 1, mitochondrial; P5C reductase ...	44	34	322	432.5	1.34317	157.5
sp|P62269|RS18_HUMAN	40S ribosomal protein S18; Ke-3; Ke3; Small ribosomal subunit ...	44	34	322	432.5	1.34317	157.5
sp|Q13435|SF3B2_HUMAN	Splicing factor 3B subunit 2; Pre-mRNA-splicing factor SF3b 145 ...	182.5	157	38	51	1.34211	159
tr|Q5SRN1|Q5SRN1_HUMAN	Pre-mRNA-processing factor 17 {ECO:0000313|Ensembl:ENSP00000357926}; ...	23	18	610.5	819	1.34152	160
sp|O95822|DCMC_HUMAN	Malonyl-CoA decarboxylase, mitochondrial {ECO:0000305}; MCD; EC 4.1.1.9 {ECO:0000269|PubMed:10417274, ECO:0000269|PubMed:10455107, ECO:0000269|PubMed:15003260, ECO:0000269|PubMed:23482565, ECO:0000269|PubMed:9869665}; Flags: Precursor;	17.5	13.5	767	1027.5	1.33963	161.5
sp|Q9UHX1-6|PUF60_HUMAN	Poly(U)-binding-splicing factor PUF60 {ECO:0000312|HGNC:HGNC:17042}; ...	17.5	13.5	767	1027.5	1.33963	161.5
sp|P67809|YBOX1_HUMAN	Y-box-binding protein 1 {ECO:0000303|PubMed:10817758}; YB-1 {ECO:0000303|PubMed:10817758}; ...	136.5	105.5	65	87	1.33846	163
sp|P20042|IF2B_HUMAN	Eukaryotic translation initiation factor 2 subunit 2; Eukaryotic ...	34.5	27	413.5	553	1.33736	164
tr|B4DY08|B4DY08_HUMAN	Heterogeneous nuclear ribonucleoproteins C1/C2 {ECO:0000313|Ensembl:ENSP00000338095}; ...	287.5	273.5	18	24	1.33333	165.5
sp|P08621|RU17_HUMAN	U1 small nuclear ribonucleoprotein 70 kDa; U1 snRNP 70 kDa {ECO:0000303|PubMed:3028775}; ...	129.5	102	70.5	94	1.33333	165.5
sp|Q9NW13|RBM28_HUMAN	RNA-binding protein 28; RNA-binding motif protein 28;	37.5	29.5	376.5	501	1.33068	167
sp|Q9NPA0|EMC7_HUMAN	ER membrane protein complex subunit 7; Flags: Precursor;	26.5	21	539.5	717	1.32901	168
sp|Q93077|H2A1C_HUMAN	Histone H2A type 1-C; H2A-clustered histone 6 {ECO:0000312|HGNC:HGNC:4733}; ...	47.5	38	289.5	384.5	1.32815	169
sp|O95104|SCAF4_HUMAN	SR-related and CTD-associated factor 4 {ECO:0000303|PubMed:31104839}; ...	8.5	5.5	1281	1700.5	1.32748	170
tr|A0A6I8PTZ8|A0A6I8PTZ8_HUMAN	Protein argonaute-1 {ECO:0000313|Ensembl:ENSP00000501372};	8	5	1330.5	1765.5	1.32694	172
tr|F6VRR5|F6VRR5_HUMAN	Polymerase delta-interacting protein 3 {ECO:0000313|Ensembl:ENSP00000397927}; ...	8	5	1330.5	1765.5	1.32694	172
sp|Q15427|SF3B4_HUMAN	Splicing factor 3B subunit 4; Pre-mRNA-splicing factor SF3b 49 ...	8	5	1330.5	1765.5	1.32694	172
sp|Q9Y6W5|WASF2_HUMAN	Wiskott-Aldrich syndrome protein family member 2; WASP family ...	7.5	4.5	1386	1837.5	1.32576	174
sp|Q9NQW6|ANLN_HUMAN	Anillin;	7	4	1436	1896.5	1.32068	175
sp|Q14247|SRC8_HUMAN	Src substrate cortactin; Amplaxin; Oncogene EMS1;	18.5	14.5	736	970.5	1.31861	176
sp|P30038|AL4A1_HUMAN	Delta-1-pyrroline-5-carboxylate dehydrogenase, mitochondrial; ...	13.5	10	957	1257	1.31348	177
sp|O43684|BUB3_HUMAN	Mitotic checkpoint protein BUB3;	20.5	16.5	666	874.5	1.31306	178
sp|P49207|RL34_HUMAN	60S ribosomal protein L34; Large ribosomal subunit protein eL34 ...	12	8.5	1042.5	1367	1.31127	179
sp|Q6PIU2|NCEH1_HUMAN	Neutral cholesterol ester hydrolase 1; NCEH; EC 3.1.1.-; Arylacetamide ...	11.5	8	1075.5	1410	1.31102	180
sp|Q9HC52|CBX8_HUMAN	Chromobox protein homolog 8; Polycomb 3 homolog; Pc3; hPc3; Rectachrome ...	6.5	3.5	1492.5	1956	1.31055	181
sp|Q9Y3C1|NOP16_HUMAN	Nucleolar protein 16; HBV pre-S2 trans-regulated protein 3;	33.5	27	422	553	1.31043	182
sp|Q7Z4V5|HDGR2_HUMAN	Hepatoma-derived growth factor-related protein 2; HDGF-related ...	46	36.5	305.5	400	1.30933	183
tr|H3BMM9|H3BMM9_HUMAN	RNA-binding protein with serine-rich domain 1 {ECO:0000256|ARBA:ARBA00014789}; ...	77	63	150.5	197	1.30897	184
sp|P23284|PPIB_HUMAN	Peptidyl-prolyl cis-trans isomerase B; PPIase B; EC 5.2.1.8 {ECO:0000269|PubMed:20676357}; ...	342.5	321.5	13	17	1.30769	185.5
tr|H3BNC9|H3BNC9_HUMAN	40S ribosomal protein S17 {ECO:0000256|ARBA:ARBA00022215};	10	7	1170	1530	1.30769	185.5
sp|Q8NBJ5|GT251_HUMAN	Procollagen galactosyltransferase 1; EC 2.4.1.50 {ECO:0000269|PubMed:19075007}; ...	73.5	61.5	160	208.5	1.30313	187
sp|Q12797|ASPH_HUMAN	Aspartyl/asparaginyl beta-hydroxylase; EC 1.14.11.16 {ECO:0000269|PubMed:11773073}; ...	103	86	95.5	124	1.29843	188
sp|Q71UI9|H2AV_HUMAN	Histone H2A.V; H2A.F/Z; H2A.Z variant histone 2 {ECO:0000312|HGNC:HGNC:20664}; ...	32	26	444.5	577	1.29809	189
sp|P36578|RL4_HUMAN	60S ribosomal protein L4; 60S ribosomal protein L1; Large ribosomal ...	161	138.5	47	61	1.29787	190
sp|Q53EP0|FND3B_HUMAN	Fibronectin type III domain-containing protein 3B; Factor for ...	14.5	11	911.5	1183	1.29786	191
sp|P00367|DHE3_HUMAN	Glutamate dehydrogenase 1, mitochondrial; GDH 1; EC 1.4.1.3 {ECO:0000269|PubMed:11032875, ...	254	199.5	27	35	1.2963	192
sp|Q8WXF1|PSPC1_HUMAN	Paraspeckle component 1; Paraspeckle protein 1;	43	34	334	432.5	1.29491	193
sp|Q9Y3B2|EXOS1_HUMAN	Exosome complex component CSL4; Exosome component 1;	10.5	7.5	1134	1467.5	1.29409	195
sp|P51148|RAB5C_HUMAN	Ras-related protein Rab-5C; EC 3.6.5.2 {ECO:0000250|UniProtKB:P20339}; ...	10.5	7.5	1134	1467.5	1.29409	195
sp|P62861|RS30_HUMAN	FAU ubiquitin-like and ribosomal protein S30 {ECO:0000312|HGNC:HGNC:3597}; ...	10.5	7.5	1134	1467.5	1.29409	195
sp|P16403|H12_HUMAN	Histone H1.2; Histone H1c; Histone H1d; Histone H1s-1;	35.5	28.5	401.5	519	1.29265	197
sp|Q5SSJ5|HP1B3_HUMAN	Heterochromatin protein 1-binding protein 3; Protein HP1-BP74 ...	68	57.5	179	231	1.2905	198
sp|P16401|H15_HUMAN	Histone H1.5; Histone H1a; Histone H1b; Histone H1s-3;	137.5	112.5	64	82.5	1.28906	199
sp|Q9NWT8|AKIP_HUMAN	Aurora kinase A-interacting protein; AURKA-interacting protein; ...	6	3	1563	2014.5	1.28887	200.5
tr|A0A2R8YD30|A0A2R8YD30_HUMAN	Band 4.1 {ECO:0000256|ARBA:ARBA00015603}; Erythrocyte membrane ...	6	3	1563	2014.5	1.28887	200.5
sp|Q14692|BMS1_HUMAN	Ribosome biogenesis protein BMS1 homolog; Ribosome assembly protein ...	27	22	528	680	1.28788	202
sp|P22234|PUR6_HUMAN	Multifunctional protein ADE2; Includes: Phosphoribosylaminoimidazole-succinocarboxamide ...	25.5	21	557	717	1.28725	203
sp|Q96C36|P5CR2_HUMAN	Pyrroline-5-carboxylate reductase 2; P5C reductase 2; P5CR 2; ...	44.5	36	315	405	1.28571	204
sp|Q9ULR0|ISY1_HUMAN	Pre-mRNA-splicing factor ISY1 homolog;	12.5	9.5	1008.5	1296.5	1.28557	205
sp|Q13151|ROA0_HUMAN	Heterogeneous nuclear ribonucleoprotein A0; hnRNP A0;	58.5	50.5	217.5	279.5	1.28506	206
sp|P63092|GNAS2_HUMAN	Guanine nucleotide-binding protein G(s) subunit alpha isoforms ...	8.5	6	1281	1644	1.28337	208
sp|P54920|SNAA_HUMAN	Alpha-soluble NSF attachment protein; SNAP-alpha; N-ethylmaleimide-sensitive ...	8.5	6	1281	1644	1.28337	208
sp|Q15651|HMGN3_HUMAN	High mobility group nucleosome-binding domain-containing protein ...	8.5	6	1281	1644	1.28337	208
sp|Q9Y295|DRG1_HUMAN	Developmentally-regulated GTP-binding protein 1; DRG-1; Neural ...	20	16.5	681.5	874.5	1.2832	210
sp|Q9UH99|SUN2_HUMAN	SUN domain-containing protein 2; Protein unc-84 homolog B; Rab5-interacting ...	25	20.5	571	732.5	1.28284	211
sp|P08651-2|NFIC_HUMAN	Nuclear factor 1 C-type; NF1-C; Nuclear factor 1/C; CCAAT-box-binding ...	18.5	15	736	944	1.28261	212.5
sp|P53999|TCP4_HUMAN	Activated RNA polymerase II transcriptional coactivator p15; Positive cofactor 4; PC4; SUB1 homolog; p14;	18.5	15	736	944	1.28261	212.5
sp|P46776|RL27A_HUMAN	60S ribosomal protein L27a; Large ribosomal subunit protein uL15 ...	33	27	431.5	553	1.28158	214
sp|P40429|RL13A_HUMAN	60S ribosomal protein L13a; 23 kDa highly basic protein; Large ...	55.5	47.5	234.5	300.5	1.28145	215
sp|P56537|IF6_HUMAN	Eukaryotic translation initiation factor 6 {ECO:0000255|HAMAP-Rule:MF_03132}; ...	13	10	981	1257	1.28135	216.5
sp|Q08257|QOR_HUMAN	Quinone oxidoreductase; EC 1.6.5.5; NADPH:quinone reductase; Zeta-crystallin;	13	10	981	1257	1.28135	216.5
sp|Q9Y6D9|MD1L1_HUMAN	Mitotic spindle assembly checkpoint protein MAD1; Mitotic arrest ...	16	13	824	1055.5	1.28095	218
sp|O75151|PHF2_HUMAN	Lysine-specific demethylase PHF2; EC 1.14.11.- {ECO:0000269|PubMed:21532585}; ...	7	4.5	1436	1837.5	1.2796	221
sp|Q8N6S5|AR6P6_HUMAN	ADP-ribosylation factor-like protein 6-interacting protein 6; ...	7	4.5	1436	1837.5	1.2796	221
sp|Q9HC36|MRM3_HUMAN	rRNA methyltransferase 3, mitochondrial {ECO:0000303|PubMed:25009282}; ...	7	4.5	1436	1837.5	1.2796	221
sp|Q9UDY4|DNJB4_HUMAN	DnaJ homolog subfamily B member 4; Heat shock 40 kDa protein 1 homolog; HSP40 homolog; Heat shock protein 40 homolog; Human liver DnaJ-like protein;	7	4.5	1436	1837.5	1.2796	221
sp|Q9GZY8-2|MFF_HUMAN	Mitochondrial fission factor;	7	4.5	1436	1837.5	1.2796	221
sp|Q96PK6|RBM14_HUMAN	RNA-binding protein 14; Paraspeckle protein 2; PSP2; RNA-binding ...	75.5	63	154	197	1.27922	224.5
sp|P05114|HMGN1_HUMAN	Non-histone chromosomal protein HMG-14; High mobility group nucleosome-binding ...	45.5	37	308	394	1.27922	224.5
tr|E7EPX0|E7EPX0_HUMAN	Double-stranded RNA-binding protein Staufen homolog 2 {ECO:0000256|ARBA:ARBA00024122}; ...	15.5	12.5	848.5	1084.5	1.27814	226
tr|A0A494C050|A0A494C050_HUMAN	NF-kappa-B-activating protein {ECO:0000313|Ensembl:ENSP00000498376}; ...	8	5.5	1330.5	1700.5	1.27809	228.5
sp|Q9BYD1|RM13_HUMAN	39S ribosomal protein L13, mitochondrial; L13mt; MRP-L13; Mitochondrial ...	8	5.5	1330.5	1700.5	1.27809	228.5
sp|Q8TAD8|SNIP1_HUMAN	Smad nuclear-interacting protein 1; FHA domain-containing protein ...	8	5.5	1330.5	1700.5	1.27809	228.5
sp|P20290|BTF3_HUMAN	Transcription factor BTF3; Nascent polypeptide-associated complex ...	8	5.5	1330.5	1700.5	1.27809	228.5
sp|P46777|RL5_HUMAN	60S ribosomal protein L5; Large ribosomal subunit protein uL18 ...	85.5	71	132	168.5	1.27652	231
sp|O15371|EIF3D_HUMAN	Eukaryotic translation initiation factor 3 subunit D {ECO:0000255|HAMAP-Rule:MF_03003}; ...	22.5	18.5	625.5	797.5	1.27498	232
sp|Q02880|TOP2B_HUMAN	DNA topoisomerase 2-beta; EC 5.6.2.2 {ECO:0000255|PROSITE-ProRule:PRU00995, ...	59.5	51.5	213	271.5	1.27465	233
sp|Q07065|CKAP4_HUMAN	Cytoskeleton-associated protein 4; 63-kDa cytoskeleton-linking ...	151.5	132.5	51	65	1.27451	234
sp|Q9NQ29|LUC7L_HUMAN	Putative RNA-binding protein Luc7-like 1; Putative SR protein ...	9	6.5	1244	1585	1.27412	235.5
sp|Q9BYN8|RT26_HUMAN	28S ribosomal protein S26, mitochondrial; MRP-S26; S26mt; 28S ...	9	6.5	1244	1585	1.27412	235.5
sp|O15143|ARC1B_HUMAN	Actin-related protein 2/3 complex subunit 1B; Arp2/3 complex 41 kDa subunit; p41-ARC;	7.5	5	1386	1765.5	1.27381	238
sp|Q8TBX8|PI42C_HUMAN	Phosphatidylinositol 5-phosphate 4-kinase type-2 gamma {ECO:0000305}; ...	7.5	5	1386	1765.5	1.27381	238
sp|P61163|ACTZ_HUMAN	Alpha-centractin; Centractin; ARP1; Actin-RPV; Centrosome-associated ...	7.5	5	1386	1765.5	1.27381	238
sp|P14625|ENPL_HUMAN	Endoplasmin; 94 kDa glucose-regulated protein; GRP-94; Heat shock ...	36	29.5	393.5	501	1.27319	240
sp|Q9Y5S9|RBM8A_HUMAN	RNA-binding protein 8A; Binder of OVCA1-1; BOV-1; RNA-binding ...	35.5	29	401.5	511	1.27273	241
sp|Q9H6F5|CCD86_HUMAN	Coiled-coil domain-containing protein 86; Cytokine-induced protein ...	15	12	876	1114.5	1.27226	242
sp|P40222|TXLNA_HUMAN	Alpha-taxilin;	30	25	469	596.5	1.27186	243
sp|O00401|WASL_HUMAN	Neural Wiskott-Aldrich syndrome protein {ECO:0000303|PubMed:16767080}; ...	6.5	4	1492.5	1896.5	1.27069	244
sp|Q7Z2W4|ZCCHV_HUMAN	Zinc finger CCCH-type antiviral protein 1; ADP-ribosyltransferase ...	43	34.5	334	424	1.26946	245
sp|Q86UE4|LYRIC_HUMAN	Protein LYRIC; 3D3/LYRIC; Astrocyte elevated gene-1 protein; AEG-1; Lysine-rich CEACAM1 co-isolated protein; Metadherin; Metastasis adhesion protein;	115.5	98.5	80	101.5	1.26875	246
sp|P26583|HMGB2_HUMAN	High mobility group protein B2; High mobility group protein 2; ...	95.5	79	114	144.5	1.26754	247
sp|P49756|RBM25_HUMAN	RNA-binding protein 25; Arg/Glu/Asp-rich protein of 120 kDa; RED120; Protein S164; RNA-binding motif protein 25; RNA-binding region-containing protein 7;	58.5	51	217.5	275.5	1.26667	248
sp|Q08945|SSRP1_HUMAN	FACT complex subunit SSRP1; Chromatin-specific transcription elongation factor 80 kDa subunit; Facilitates chromatin transcription complex 80 kDa subunit; FACT 80 kDa subunit; FACTp80; Facilitates chromatin transcription complex subunit SSRP1; Recom ...	61	53	204.5	259	1.2665	249
sp|P61513|RL37A_HUMAN	60S ribosomal protein L37a; Large ribosomal subunit protein eL43 ...	9.5	7	1208.5	1530	1.26603	250
sp|Q13243|SRSF5_HUMAN	Serine/arginine-rich splicing factor 5; Delayed-early protein ...	17.5	14.5	767	970.5	1.26532	251
tr|A0A1W2PNV4|A0A1W2PNV4_HUMAN	Uncharacterized protein {ECO:0000313|Ensembl:ENSP00000491073}; ...	55.5	48	234.5	296.5	1.26439	252
sp|P09012|SNRPA_HUMAN	U1 small nuclear ribonucleoprotein A; U1 snRNP A; U1-A; U1A;	36.5	30	389.5	492	1.26316	253
sp|Q9NUQ6|SPS2L_HUMAN	SPATS2-like protein; DNA polymerase-transactivated protein 6; ...	20.5	17.5	666	841	1.26276	254
sp|Q16527|CSRP2_HUMAN	Cysteine and glycine-rich protein 2; Cysteine-rich protein 2; ...	14	11	938	1183	1.26119	255.5
tr|A0A3B3ITT5|A0A3B3ITT5_HUMAN	60S ribosomal protein L29 {ECO:0000256|ARBA:ARBA00021019, ECO:0000256|RuleBase:RU364026}; ...	14	11	938	1183	1.26119	255.5
tr|E9PC52|E9PC52_HUMAN	Histone-binding protein RBBP7 {ECO:0000313|Ensembl:ENSP00000386068}; ...	14.5	11.5	911.5	1147.5	1.25891	257
sp|Q9ULV4|COR1C_HUMAN	Coronin-1C; Coronin-3 {ECO:0000303|PubMed:12377779}; hCRNN4;	38	31.5	369	464.5	1.25881	258
sp|Q13868|EXOS2_HUMAN	Exosome complex component RRP4 {ECO:0000305}; Exosome component ...	20	17	681.5	857.5	1.25825	259
sp|P35251|RFC1_HUMAN	Replication factor C subunit 1; Activator 1 140 kDa subunit; A1 140 kDa subunit; Activator 1 large subunit; Activator 1 subunit 1; DNA-binding protein PO-GA; Replication factor C 140 kDa subunit; RF-C 140 kDa subunit; RFC140; Replication factor C ...	18	15	750.5	944	1.25783	260
sp|P46778|RL21_HUMAN	60S ribosomal protein L21; Large ribosomal subunit protein eL21 ...	44	36	322	405	1.25776	261
tr|K7EPT8|K7EPT8_HUMAN	Glial fibrillary acidic protein {ECO:0000256|ARBA:ARBA00018571}; ...	10	7.5	1170	1467.5	1.25427	262
sp|P46779|RL28_HUMAN	60S ribosomal protein L28; Large ribosomal subunit protein eL28 ...	43.5	35.5	327.5	410.5	1.25344	263
sp|Q9UBS4|DJB11_HUMAN	DnaJ homolog subfamily B member 11; APOBEC1-binding protein 2; ...	37	30.5	384.5	481.5	1.25228	264
tr|J3QK89|J3QK89_HUMAN	Calcium homeostasis endoplasmic reticulum protein {ECO:0000313|Ensembl:ENSP00000198939}; ...	30	25.5	469	587	1.2516	265
tr|M0R0P8|M0R0P8_HUMAN	Unconventional myosin-IXb {ECO:0000313|Ensembl:ENSP00000471367}; ...	6	3.5	1563	1956	1.25144	267.5
sp|Q96IZ7|RSRC1_HUMAN	Serine/Arginine-related protein 53; SRrp53; Arginine/serine-rich ...	6	3.5	1563	1956	1.25144	267.5
tr|A0A2R8Y4Z0|A0A2R8Y4Z0_HUMAN	Cyclin-dependent kinase 13 {ECO:0000313|Ensembl:ENSP00000494168}; ...	6	3.5	1563	1956	1.25144	267.5
sp|Q9NY12|GAR1_HUMAN	H/ACA ribonucleoprotein complex subunit 1; Nucleolar protein family A member 1; snoRNP protein GAR1;	6	3.5	1563	1956	1.25144	267.5
sp|Q96EY1|DNJA3_HUMAN	DnaJ homolog subfamily A member 3, mitochondrial; DnaJ protein ...	19.5	16.5	699	874.5	1.25107	270.5
sp|Q9NR12|PDLI7_HUMAN	PDZ and LIM domain protein 7; LIM mineralization protein; LMP; ...	19.5	16.5	699	874.5	1.25107	270.5
tr|A0A6Q8PFJ0|A0A6Q8PFJ0_HUMAN	Prelamin-A/C {ECO:0000313|Ensembl:ENSP00000501803};	452	423	4	5	1.25	272
sp|P42677|RS27_HUMAN	40S ribosomal protein S27; Metallopan-stimulin 1; MPS-1; Small ...	22.5	19	625.5	780.5	1.2478	273
sp|P56181-2|NDUV3_HUMAN	NADH dehydrogenase flavoprotein 3, mitochondrial; Complex I-9kD; ...	16	13.5	824	1027.5	1.24697	274
sp|P12956|XRCC6_HUMAN	X-ray repair cross-complementing protein 6; EC 3.6.4.-; EC 4.2.99.-; ...	52	45	260	324	1.24615	275
tr|A0A087WWP4|A0A087WWP4_HUMAN	RNA-binding protein 15 {ECO:0000313|Ensembl:ENSP00000480399}; ...	46.5	39	300.5	374	1.24459	276
sp|P62424|RL7A_HUMAN	60S ribosomal protein L7a; Large ribosomal subunit protein eL8 ...	97	81.5	110.5	137.5	1.24434	277
tr|A0A3B3IS71|A0A3B3IS71_HUMAN	Retinoblastoma-associated protein {ECO:0000313|Ensembl:ENSP00000497193}; ...	12	9.5	1042.5	1296.5	1.24365	278.5
sp|Q9GZS1|RPA49_HUMAN	DNA-directed RNA polymerase I subunit RPA49; RNA polymerase I ...	12	9.5	1042.5	1296.5	1.24365	278.5
sp|Q9UI10|EI2BD_HUMAN	Translation initiation factor eIF-2B subunit delta; eIF-2B GDP-GTP ...	13	10.5	981	1218	1.24159	280
sp|Q1KMD3|HNRL2_HUMAN	Heterogeneous nuclear ribonucleoprotein U-like protein 2; Scaffold-attachment ...	180.5	157.5	39.5	49	1.24051	281
sp|P60866|RS20_HUMAN	40S ribosomal protein S20; Small ribosomal subunit protein uS10 ...	23.5	20	602	746.5	1.24003	282
sp|Q9UKV8|AGO2_HUMAN	Protein argonaute-2 {ECO:0000255|HAMAP-Rule:MF_03031}; Argonaute2 ...	11	8.5	1103	1367	1.23935	283
sp|P35269|T2FA_HUMAN	General transcription factor IIF subunit 1; General transcription ...	11.5	9	1075.5	1332	1.23849	284
sp|P09429|HMGB1_HUMAN	High mobility group protein B1; High mobility group protein 1; ...	112.5	97.5	84	104	1.2381	285
sp|O43678|NDUA2_HUMAN	NADH dehydrogenase 1 alpha subcomplex subunit 2; Complex I-B8; ...	15	12.5	876	1084.5	1.23801	287
tr|G3V0J0|G3V0J0_HUMAN	Synaptic functional regulator FMR1 {ECO:0000256|ARBA:ARBA00016411}; ...	15	12.5	876	1084.5	1.23801	287
sp|Q96BP3|PPWD1_HUMAN	Peptidylprolyl isomerase domain and WD repeat-containing protein ...	15	12.5	876	1084.5	1.23801	287
sp|Q92499|DDX1_HUMAN	ATP-dependent RNA helicase DDX1; EC 3.6.4.13 {ECO:0000269|PubMed:21589879}; ...	64	56	193.5	239.5	1.23773	289
sp|Q6ZNB6|NFXL1_HUMAN	NF-X1-type zinc finger protein NFXL1; Ovarian zinc finger protein; ...	8.5	6.5	1281	1585	1.23731	291
tr|G3V5X4|G3V5X4_HUMAN	Nesprin-2 {ECO:0000313|Ensembl:ENSP00000452570};	8.5	6.5	1281	1585	1.23731	291
sp|Q96GD4|AURKB_HUMAN	Aurora kinase B {ECO:0000303|PubMed:33542149}; EC 2.7.11.1 {ECO:0000269|PubMed:26829474, ...	8.5	6.5	1281	1585	1.23731	291
sp|P21796|VDAC1_HUMAN	Voltage-dependent anion-selective channel protein 1; VDAC-1; hVDAC1; Outer mitochondrial membrane protein porin 1; Plasmalemmal porin; Porin 31HL; Porin 31HM;	60	53	209.5	259	1.23628	293
sp|O43865|SAHH2_HUMAN	S-adenosylhomocysteine hydrolase-like protein 1 {ECO:0000312|HGNC:HGNC:344}; ...	13.5	11	957	1183	1.23615	294.5
tr|A0A1B0GTU5|A0A1B0GTU5_HUMAN	AT-rich interactive domain-containing protein 1A {ECO:0000313|Ensembl:ENSP00000489842}; ...	13.5	11	957	1183	1.23615	294.5
sp|P42167|LAP2B_HUMAN	Lamina-associated polypeptide 2, isoforms beta/gamma; Thymopoietin, ...	27	23	528	652.5	1.2358	296.5
sp|P42696|RBM34_HUMAN	RNA-binding protein 34; RNA-binding motif protein 34;	27	23	528	652.5	1.2358	296.5
sp|P17096-2|HMGA1_HUMAN	High mobility group protein HMG-I/HMG-Y; HMG-I(Y); High mobility ...	8	6	1330.5	1644	1.23563	298.5
tr|A0A2R8Y4Z8|A0A2R8Y4Z8_HUMAN	Coiled-coil domain-containing protein 9 {ECO:0000313|Ensembl:ENSP00000494410}; ...	8	6	1330.5	1644	1.23563	298.5
sp|Q15746|MYLK_HUMAN	Myosin light chain kinase, smooth muscle {ECO:0000305}; MLCK; ...	60.5	53.5	206.5	255	1.23487	300
sp|Q9UNF0|PACN2_HUMAN	Protein kinase C and casein kinase substrate in neurons protein ...	20	17.5	681.5	841	1.23404	301
sp|Q9Y3I0|RTCB_HUMAN	RNA-splicing ligase RtcB homolog {ECO:0000255|HAMAP-Rule:MF_03144, ...	50	43	274.5	338	1.23133	302
sp|Q9Y2R4|DDX52_HUMAN	Probable ATP-dependent RNA helicase DDX52; EC 3.6.4.13; ATP-dependent ...	6.5	4.5	1492.5	1837.5	1.23116	303.5
sp|Q92545|TM131_HUMAN	Transmembrane protein 131; Protein RW1;	6.5	4.5	1492.5	1837.5	1.23116	303.5
sp|Q14684|RRP1B_HUMAN	Ribosomal RNA processing protein 1 homolog B; RRP1-like protein ...	31.5	27	449.5	553	1.23026	305
sp|Q969Q0|RL36L_HUMAN	60S ribosomal protein L36a-like; Large ribosomal subunit protein ...	9	7	1244	1530	1.2299	306
sp|Q9UDT6|CLIP2_HUMAN	CAP-Gly domain-containing linker protein 2; Cytoplasmic linker ...	20.5	18	666	819	1.22973	307
sp|Q9NWT1|PK1IP_HUMAN	p21-activated protein kinase-interacting protein 1; PAK/PLC-interacting ...	7	5	1436	1765.5	1.22946	308
sp|O15056|SYNJ2_HUMAN	Synaptojanin-2; EC 3.1.3.36 {ECO:0000250|UniProtKB:Q9D2G5}; Synaptic ...	5.5	3	1641.5	2014.5	1.22723	309.5
tr|H3BND8|H3BND8_HUMAN	Ubiquitin carboxyl-terminal hydrolase {ECO:0000256|RuleBase:RU366025}; ...	5.5	3	1641.5	2014.5	1.22723	309.5
sp|P35268|RL22_HUMAN	60S ribosomal protein L22; EBER-associated protein; EAP; Epstein-Barr ...	33	28	431.5	529.5	1.22711	311.5
sp|P30533|AMRP_HUMAN	Alpha-2-macroglobulin receptor-associated protein {ECO:0000305}; ...	33	28	431.5	529.5	1.22711	311.5
sp|Q9UMY1|NOL7_HUMAN	Nucleolar protein 7; Nucleolar protein of 27 kDa;	7.5	5.5	1386	1700.5	1.22691	315
sp|Q5T1M5|FKB15_HUMAN	FK506-binding protein 15; FKBP-15; 133 kDa FK506-binding protein; ...	7.5	5.5	1386	1700.5	1.22691	315
sp|P20674|COX5A_HUMAN	Cytochrome c oxidase subunit 5A, mitochondrial; Cytochrome c oxidase polypeptide Va; Flags: Precursor;	7.5	5.5	1386	1700.5	1.22691	315
sp|Q08378|GOGA3_HUMAN	Golgin subfamily A member 3; Golgi complex-associated protein ...	7.5	5.5	1386	1700.5	1.22691	315
sp|P51149|RAB7A_HUMAN	Ras-related protein Rab-7a {ECO:0000305}; EC 3.6.5.2 {ECO:0000269|PubMed:20028791}; ...	7.5	5.5	1386	1700.5	1.22691	315
sp|Q9Y3A5|SBDS_HUMAN	Ribosome maturation protein SBDS; Shwachman-Bodian-Diamond syndrome ...	19.5	17	699	857.5	1.22675	318
sp|P62888|RL30_HUMAN	60S ribosomal protein L30; Large ribosomal subunit protein eL30 ...	35.5	30	401.5	492	1.2254	319
sp|P62701|RS4X_HUMAN	40S ribosomal protein S4, X isoform; SCR10; Single copy abundant ...	78.5	67.5	147.5	180.5	1.22373	320
sp|Q13206|DDX10_HUMAN	Probable ATP-dependent RNA helicase DDX10; EC 3.6.4.13; DEAD box protein 10;	22	19	638	780.5	1.22335	321.5
sp|O14776|TCRG1_HUMAN	Transcription elongation regulator 1; TATA box-binding protein-associated ...	22	19	638	780.5	1.22335	321.5
sp|P61247|RS3A_HUMAN	40S ribosomal protein S3a {ECO:0000255|HAMAP-Rule:MF_03122}; Small ribosomal subunit protein eS1 {ECO:0000303|PubMed:24524803}; v-fos transformation effector protein; Fte-1;	126.5	104.5	74	90.5	1.22297	323
sp|P16402|H13_HUMAN	Histone H1.3; Histone H1c; Histone H1s-2;	14.5	12	911.5	1114.5	1.22271	324
sp|Q13427|PPIG_HUMAN	Peptidyl-prolyl cis-trans isomerase G; PPIase G; Peptidyl-prolyl ...	43.5	36.5	327.5	400	1.22137	325
sp|Q99985|SEM3C_HUMAN	Semaphorin-3C; Semaphorin-E; Sema E; Flags: Precursor;	25.5	22	557	680	1.22083	326.5
tr|A0A2R8Y804|A0A2R8Y804_HUMAN	Catenin beta-1 {ECO:0000313|Ensembl:ENSP00000496649};	25.5	22	557	680	1.22083	326.5
sp|Q9NTI5|PDS5B_HUMAN	Sister chromatid cohesion protein PDS5 homolog B; Androgen-induced ...	31	27	453.5	553	1.2194	328
sp|Q8TCJ2|STT3B_HUMAN	Dolichyl-diphosphooligosaccharide--protein glycosyltransferase ...	46.5	39.5	300.5	366	1.21797	329
sp|Q86UP2|KTN1_HUMAN	Kinectin; CG-1 antigen; Kinesin receptor;	266.5	233.5	23	28	1.21739	330
sp|Q15599|NHRF2_HUMAN	Na(+)/H(+) exchange regulatory cofactor NHE-RF2; NHERF-2; NHE3 ...	53.5	47	251.5	306	1.2167	331
tr|Q5QPK2|Q5QPK2_HUMAN	Dolichol-phosphate mannosyltransferase subunit 1 {ECO:0000256|RuleBase:RU365083}; ...	18.5	16	736	895	1.21603	332
sp|Q53EZ4|CEP55_HUMAN	Centrosomal protein of 55 kDa {ECO:0000312|HGNC:HGNC:1161}; Cep55; ...	9.5	7.5	1208.5	1467.5	1.21432	333.5
sp|P52926|HMGA2_HUMAN	High mobility group protein HMGI-C; High mobility group AT-hook ...	9.5	7.5	1208.5	1467.5	1.21432	333.5
sp|Q9UBQ0|VPS29_HUMAN	Vacuolar protein sorting-associated protein 29; hVPS29; PEP11 ...	6	4	1563	1896.5	1.21337	336
sp|Q2Y0W8|S4A8_HUMAN	Electroneutral sodium bicarbonate exchanger 1; Electroneutral ...	6	4	1563	1896.5	1.21337	336
sp|Q96AQ6|PBIP1_HUMAN	Pre-B-cell leukemia transcription factor-interacting protein 1; Hematopoietic PBX-interacting protein;	6	4	1563	1896.5	1.21337	336
sp|P38919|IF4A3_HUMAN	Eukaryotic initiation factor 4A-III; eIF-4A-III; eIF4A-III; EC ...	102.5	87.5	97	117.5	1.21134	338
sp|P23368|MAOM_HUMAN	NAD-dependent malic enzyme, mitochondrial; NAD-ME; EC 1.1.1.38; ...	16	14	824	998	1.21117	339
sp|P0DN76|U2AF5_HUMAN	Splicing factor U2AF 35 kDa subunit-like protein {ECO:0000305}; ...	26.5	23	539.5	652.5	1.20945	340
tr|C9JA28|C9JA28_HUMAN	Signal sequence receptor subunit gamma {ECO:0000256|ARBA:ARBA00021396}; ...	12.5	10.5	1008.5	1218	1.20773	341.5
sp|Q9Y5A9|YTHD2_HUMAN	YTH domain-containing family protein 2 {ECO:0000305}; DF2 {ECO:0000303|PubMed:31292544, ...	12.5	10.5	1008.5	1218	1.20773	341.5
sp|Q96DV4|RM38_HUMAN	39S ribosomal protein L38, mitochondrial; L38mt; MRP-L38; Mitochondrial ...	11	9	1103	1332	1.20762	343
sp|Q02543|RL18A_HUMAN	60S ribosomal protein L18a; Large ribosomal subunit protein eL20 ...	51	45.5	265.5	320.5	1.20716	344
sp|Q9H2K0|IF3M_HUMAN	Translation initiation factor IF-3, mitochondrial; IF-3(Mt); IF-3Mt; IF3(mt); IF3mt; Flags: Precursor;	5	2	1714.5	2069.5	1.20706	345
sp|Q9BXP5|SRRT_HUMAN	Serrate RNA effector molecule homolog; Arsenite-resistance protein ...	68.5	61	176.5	213	1.2068	346
tr|A0A087WVR3|A0A087WVR3_HUMAN	RING-type E3 ubiquitin transferase {ECO:0000256|ARBA:ARBA00012483}; ...	13	11	981	1183	1.20591	347
sp|Q8NC60|NOA1_HUMAN	Nitric oxide-associated protein 1;	12	10	1042.5	1257	1.20576	348
sp|Q96G21|IMP4_HUMAN	U3 small nucleolar ribonucleoprotein protein IMP4; U3 snoRNP protein IMP4; Brix domain-containing protein 4;	11.5	9.5	1075.5	1296.5	1.20549	349.5
sp|Q16270|IBP7_HUMAN	Insulin-like growth factor-binding protein 7; IBP-7; IGF-binding ...	11.5	9.5	1075.5	1296.5	1.20549	349.5
sp|Q9BWS9|CHID1_HUMAN	Chitinase domain-containing protein 1; Stabilin-1-interacting ...	10.5	8.5	1134	1367	1.20547	351
sp|P47755|CAZA2_HUMAN	F-actin-capping protein subunit alpha-2; CapZ alpha-2;	10	8	1170	1410	1.20513	352.5
sp|Q6PL18|ATAD2_HUMAN	ATPase family AAA domain-containing protein 2; EC 3.6.1.-; AAA ...	10	8	1170	1410	1.20513	352.5
sp|P08579|RU2B_HUMAN	U2 small nuclear ribonucleoprotein B——; U2 snRNP B——;	15	13	876	1055.5	1.20491	354
tr|E7ERS3|E7ERS3_HUMAN	Zinc finger CCCH domain-containing protein 18 {ECO:0000313|Ensembl:ENSP00000416951}; ...	30.5	27	459	553	1.20479	355
sp|Q2TAY7|SMU1_HUMAN	WD40 repeat-containing protein SMU1; Smu-1 suppressor of mec-8 ...	30	26.5	469	565	1.20469	356
sp|O76021|RL1D1_HUMAN	Ribosomal L1 domain-containing protein 1; CATX-11; Cellular senescence-inhibited ...	87	75	129.5	156	1.20463	357
sp|P39748|FEN1_HUMAN	Flap endonuclease 1 {ECO:0000255|HAMAP-Rule:MF_03140}; FEN-1 {ECO:0000255|HAMAP-Rule:MF_03140}; EC 3.1.-.- {ECO:0000255|HAMAP-Rule:MF_03140}; DNase IV; Flap structure-specific endonuclease 1 {ECO:0000255|HAMAP-Rule:MF_03140}; Maturation factor 1; MF1 ...	19.5	17.5	699	841	1.20315	358
sp|Q09666|AHNK_HUMAN	Neuroblast differentiation-associated protein AHNAK; Desmoyokin; ...	116.5	101	79	95	1.20253	359
sp|P04083|ANXA1_HUMAN	Annexin A1; Annexin I; Annexin-1; Calpactin II; Calpactin-2; Chromobindin-9; Lipocortin I {ECO:0000303|PubMed:1832554}; Phospholipase A2 inhibitory protein; p35; Contains: Annexin Ac2-26 {ECO:0000303|PubMed:22879591};	20	18	681.5	819	1.20176	360
sp|P04406|G3P_HUMAN	Glyceraldehyde-3-phosphate dehydrogenase {ECO:0000303|PubMed:6096136}; ...	314	316	15	18	1.2	361.5
sp|Q99575|POP1_HUMAN	Ribonucleases P/MRP protein subunit POP1; hPOP1;	51.5	46	262.5	315	1.2	361.5
sp|P18754|RCC1_HUMAN	Regulator of chromosome condensation; Cell cycle regulatory protein; ...	35.5	30.5	401.5	481.5	1.19925	363
tr|E9PK01|E9PK01_HUMAN	Elongation factor 1-delta {ECO:0000313|Ensembl:ENSP00000433611}; ...	13.5	11.5	957	1147.5	1.19906	364
sp|P43155|CACP_HUMAN	Carnitine O-acetyltransferase {ECO:0000305}; Carnitine acetylase; ...	41	35	348.5	417.5	1.19799	365
sp|P46087|NOP2_HUMAN	Probable 28S rRNA (cytosine(4447)-C(5))-methyltransferase; EC ...	54.5	48.5	244	292	1.19672	366
sp|Q8N4C8|MINK1_HUMAN	Misshapen-like kinase 1; EC 2.7.11.1; GCK family kinase MiNK; ...	8.5	7	1281	1530	1.19438	368.5
sp|Q9UKJ3|GPTC8_HUMAN	G patch domain-containing protein 8;	8.5	7	1281	1530	1.19438	368.5
sp|P84101|SERF2_HUMAN	Small EDRK-rich factor 2; Gastric cancer-related protein VRG107; ...	8.5	7	1281	1530	1.19438	368.5
tr|J3KPT4|J3KPT4_HUMAN	TraB domain-containing protein {ECO:0000313|Ensembl:ENSP00000379173}; ...	8.5	7	1281	1530	1.19438	368.5
sp|P15880|RS2_HUMAN	40S ribosomal protein S2; 40S ribosomal protein S4; Protein LLRep3; ...	44	38	322	384.5	1.1941	371
sp|Q96QD9|UIF_HUMAN	UAP56-interacting factor; Forty-two-three domain-containing protein ...	19	17	718.5	857.5	1.19346	372
tr|B7Z6D5|B7Z6D5_HUMAN	RNA helicase {ECO:0000256|ARBA:ARBA00012552}; EC 3.6.4.13 {ECO:0000256|ARBA:ARBA00012552}; ...	61	55.5	204.5	244	1.19315	373
sp|Q9UQ35|SRRM2_HUMAN	Serine/arginine repetitive matrix protein 2; 300 kDa nuclear matrix antigen; Serine/arginine-rich splicing factor-related nuclear matrix protein of 300 kDa; SR-related nuclear matrix protein of 300 kDa; Ser/Arg-related nuclear matrix protein of 300 kD ...	144	127.5	57	68	1.19298	374
sp|Q9Y2W1|TR150_HUMAN	Thyroid hormone receptor-associated protein 3; BCLAF1 and THRAP3 ...	152	141	49.5	59	1.19192	375
tr|A0A0A0MRT6|A0A0A0MRT6_HUMAN	Abl interactor 1 {ECO:0000313|Ensembl:ENSP00000365330};	5.5	3.5	1641.5	1956	1.19159	380
sp|Q8NDI1|EHBP1_HUMAN	EH domain-binding protein 1;	5.5	3.5	1641.5	1956	1.19159	380
sp|Q96MG7|NSE3_HUMAN	Non-structural maintenance of chromosomes element 3 homolog; Non-SMC element 3 homolog; Hepatocellular carcinoma-associated protein 4; MAGE-G1 antigen; Melanoma-associated antigen G1; Necdin-like protein 2;	5.5	3.5	1641.5	1956	1.19159	380
sp|O43189|PHF1_HUMAN	PHD finger protein 1; Protein PHF1; hPHF1; Polycomb-like protein ...	5.5	3.5	1641.5	1956	1.19159	380
tr|A0A087WWP8|A0A087WWP8_HUMAN	Lysine-specific demethylase 9 {ECO:0000313|Ensembl:ENSP00000480408}; ...	5.5	3.5	1641.5	1956	1.19159	380
tr|M0QZM1|M0QZM1_HUMAN	Heterogeneous nuclear ribonucleoprotein M {ECO:0000313|Ensembl:ENSP00000470635}; ...	5.5	3.5	1641.5	1956	1.19159	380
sp|Q15554|TERF2_HUMAN	Telomeric repeat-binding factor 2; TTAGGG repeat-binding factor ...	5.5	3.5	1641.5	1956	1.19159	380
sp|Q9UHI6|DDX20_HUMAN	Probable ATP-dependent RNA helicase DDX20; EC 3.6.4.13; Component ...	5.5	3.5	1641.5	1956	1.19159	380
sp|P02751|FINC_HUMAN	Fibronectin {ECO:0000305}; FN; Cold-insoluble globulin; CIG; Contains: Anastellin; Contains: Ugl-Y1; Contains: Ugl-Y2; Contains: Ugl-Y3; Flags: Precursor;	5.5	3.5	1641.5	1956	1.19159	380
sp|Q9Y657|SPIN1_HUMAN	Spindlin-1; Ovarian cancer-related protein; Spindlin1;	8	6.5	1330.5	1585	1.19128	385.5
sp|Q9H501|ESF1_HUMAN	ESF1 homolog; ABT1-associated protein;	8	6.5	1330.5	1585	1.19128	385.5
sp|Q9Y3D9|RT23_HUMAN	28S ribosomal protein S23, mitochondrial; MRP-S23; S23mt; Mitochondrial ...	14.5	12.5	911.5	1084.5	1.1898	387.5
sp|Q52LW3|RHG29_HUMAN	Rho GTPase-activating protein 29; PTPL1-associated RhoGAP protein ...	14.5	12.5	911.5	1084.5	1.1898	387.5
sp|O43143|DHX15_HUMAN	ATP-dependent RNA helicase DHX15 {ECO:0000305}; EC 3.6.4.13 {ECO:0000269|PubMed:19432882, ...	143.5	127	58	69	1.18966	389
sp|Q9NW64|RBM22_HUMAN	Pre-mRNA-splicing factor RBM22; RNA-binding motif protein 22; ...	18.5	16.5	736	874.5	1.18818	390
sp|Q8WX93|PALLD_HUMAN	Palladin; SIH002; Sarcoma antigen NY-SAR-77;	47	41.5	294	349	1.18707	391
sp|P13073|COX41_HUMAN	Cytochrome c oxidase subunit 4 isoform 1, mitochondrial; Cytochrome ...	7.5	6	1386	1644	1.18615	394
sp|Q6PD62|CTR9_HUMAN	RNA polymerase-associated protein CTR9 homolog; SH2 domain-binding ...	7.5	6	1386	1644	1.18615	394
tr|D6RIY6|D6RIY6_HUMAN	Exosome complex component RRP45 {ECO:0000256|ARBA:ARBA00019572}; ...	7.5	6	1386	1644	1.18615	394
sp|Q9BW60|ELOV1_HUMAN	Elongation of very long chain fatty acids protein 1 {ECO:0000255|HAMAP-Rule:MF_03201, ...	7.5	6	1386	1644	1.18615	394
sp|Q6IQ22|RAB12_HUMAN	Ras-related protein Rab-12;	7.5	6	1386	1644	1.18615	394
sp|Q8WU90|ZC3HF_HUMAN	Zinc finger CCCH domain-containing protein 15; DRG family-regulatory ...	7	5.5	1436	1700.5	1.18419	398.5
tr|R4GN72|R4GN72_HUMAN	V-type proton ATPase subunit d 1 {ECO:0000313|Ensembl:ENSP00000473515}; ...	7	5.5	1436	1700.5	1.18419	398.5
sp|Q13017|RHG05_HUMAN	Rho GTPase-activating protein 5; Rho-type GTPase-activating protein ...	7	5.5	1436	1700.5	1.18419	398.5
sp|Q8IZH2|XRN1_HUMAN	5—-3— exoribonuclease 1; EC 3.1.13.-; Strand-exchange protein ...	7	5.5	1436	1700.5	1.18419	398.5
sp|Q9NYF8|BCLF1_HUMAN	Bcl-2-associated transcription factor 1; Btf; BCLAF1 and THRAP3 ...	113.5	100.5	82	97	1.18293	401
tr|Q9UG54|Q9UG54_HUMAN	Mitogen-activated protein kinase kinase kinase {ECO:0000256|ARBA:ARBA00012406}; ...	6.5	5	1492.5	1765.5	1.18291	403.5
sp|Q8TF01|PNISR_HUMAN	Arginine/serine-rich protein PNISR; PNN-interacting serine/arginine-rich ...	6.5	5	1492.5	1765.5	1.18291	403.5
sp|P25098|ARBK1_HUMAN	Beta-adrenergic receptor kinase 1; Beta-ARK-1; EC 2.7.11.15 {ECO:0000269|PubMed:19715378}; ...	6.5	5	1492.5	1765.5	1.18291	403.5
sp|Q9ULJ8-3|NEB1_HUMAN	Neurabin-1; Neurabin-I; Neural tissue-specific F-actin-binding ...	6.5	5	1492.5	1765.5	1.18291	403.5
sp|P62249|RS16_HUMAN	40S ribosomal protein S16; Small ribosomal subunit protein uS9 ...	21.5	19.5	645.5	763	1.18203	406.5
sp|P82650|RT22_HUMAN	28S ribosomal protein S22, mitochondrial; MRP-S22; S22mt; Mitochondrial ...	21.5	19.5	645.5	763	1.18203	406.5
sp|P39023|RL3_HUMAN	60S ribosomal protein L3; HIV-1 TAR RNA-binding protein B; TARBP-B; ...	134.5	115.5	66	78	1.18182	408
sp|P21291|CSRP1_HUMAN	Cysteine and glycine-rich protein 1; Cysteine-rich protein 1; ...	30.5	27.5	459	542	1.18083	409
sp|P41091|IF2G_HUMAN	Eukaryotic translation initiation factor 2 subunit 3; EC 3.6.5.3; ...	45	39.5	310	366	1.18065	410
sp|Q12874|SF3A3_HUMAN	Splicing factor 3A subunit 3; SF3a60 {ECO:0000303|PubMed:11533230, ...	34	30	417	492	1.17986	411
sp|Q9H0U6|RM18_HUMAN	39S ribosomal protein L18, mitochondrial; L18mt; MRP-L18; Mitochondrial ...	9	7.5	1244	1467.5	1.17966	412
sp|Q9UI09|NDUAC_HUMAN	NADH dehydrogenase 1 alpha subcomplex subunit 12; 13 kDa differentiation-associated ...	26.5	23.5	539.5	635.5	1.17794	413
sp|Q96E39|RMXL1_HUMAN	RNA binding motif protein, X-linked-like-1; Heterogeneous nuclear ...	16	14.5	824	970.5	1.17779	415
sp|P55145|MANF_HUMAN	Mesencephalic astrocyte-derived neurotrophic factor; Arginine-rich ...	16	14.5	824	970.5	1.17779	415
tr|A0A494C108|A0A494C108_HUMAN	Protein KRI1 homolog {ECO:0000256|ARBA:ARBA00017294};	16	14.5	824	970.5	1.17779	415
sp|P47813|IF1AX_HUMAN	Eukaryotic translation initiation factor 1A, X-chromosomal; eIF-1A ...	15.5	14	848.5	998	1.17619	418
sp|P62841|RS15_HUMAN	40S ribosomal protein S15; RIG protein; Small ribosomal subunit ...	15.5	14	848.5	998	1.17619	418
sp|P16989|YBOX3_HUMAN	Y-box-binding protein 3; Cold shock domain-containing protein ...	15.5	14	848.5	998	1.17619	418
sp|Q03188|CENPC_HUMAN	Centromere protein C; CENP-C; Centromere autoantigen C; Centromere ...	6	4.5	1563	1837.5	1.17562	422.5
sp|Q5C9Z4|NOM1_HUMAN	Nucleolar MIF4G domain-containing protein 1; SGD1 homolog;	6	4.5	1563	1837.5	1.17562	422.5
sp|O96013|PAK4_HUMAN	Serine/threonine-protein kinase PAK 4; EC 2.7.11.1; p21-activated ...	6	4.5	1563	1837.5	1.17562	422.5
tr|A0A0J9YWL0|A0A0J9YWL0_HUMAN	Beta/gamma crystallin domain-containing protein 1 {ECO:0000313|Ensembl:ENSP00000488010}; ...	6	4.5	1563	1837.5	1.17562	422.5
sp|Q9NPL8|TIDC1_HUMAN	Complex I assembly factor TIMMDC1, mitochondrial {ECO:0000305}; ...	6	4.5	1563	1837.5	1.17562	422.5
sp|Q01831|XPC_HUMAN	DNA repair protein complementing XP-C cells; Xeroderma pigmentosum ...	6	4.5	1563	1837.5	1.17562	422.5
tr|A0A075B6G3|A0A075B6G3_HUMAN	Dystrophin {ECO:0000313|Ensembl:ENSP00000354923};	5	3	1714.5	2014.5	1.17498	428
tr|G8JLD3|G8JLD3_HUMAN	ELKS/Rab6-interacting/CAST family member 1 {ECO:0000313|Ensembl:ENSP00000347621}; ...	5	3	1714.5	2014.5	1.17498	428
sp|P60468|SC61B_HUMAN	Protein transport protein Sec61 subunit beta;	5	3	1714.5	2014.5	1.17498	428
tr|A0A2R8Y891|A0A2R8Y891_HUMAN	ATP-dependent 6-phosphofructokinase {ECO:0000256|HAMAP-Rule:MF_03184}; ...	5	3	1714.5	2014.5	1.17498	428
sp|Q15637-4|SF01_HUMAN	Splicing factor 1; Mammalian branch point-binding protein; BBP; ...	5	3	1714.5	2014.5	1.17498	428
sp|O00566|MPP10_HUMAN	U3 small nucleolar ribonucleoprotein protein MPP10; M phase phosphoprotein ...	10.5	9	1134	1332	1.1746	431
sp|P48634|PRC2A_HUMAN	Protein PRRC2A; HLA-B-associated transcript 2; Large proline-rich ...	12.5	11	1008.5	1183	1.17303	432
sp|Q9BSH4|TACO1_HUMAN	Translational activator of cytochrome c oxidase 1; Coiled-coil ...	15	13.5	876	1027.5	1.17295	433
sp|Q9UMS4|PRP19_HUMAN	Pre-mRNA-processing factor 19 {ECO:0000305}; EC 2.3.2.27 {ECO:0000269|PubMed:11435423}; ...	50.5	46	269	315	1.171	434
sp|P11413|G6PD_HUMAN	Glucose-6-phosphate 1-dehydrogenase; G6PD; EC 1.1.1.49 {ECO:0000269|PubMed:15858258, ...	20	18.5	681.5	797.5	1.17021	435
sp|Q96ST3|SIN3A_HUMAN	Paired amphipathic helix protein Sin3a; Histone deacetylase complex ...	13	11.5	981	1147.5	1.16972	437
sp|O14874|BCKD_HUMAN	] kinase, mitochondrial; EC 2.7.11.4; Branched-chain alpha-ketoacid ...	13	11.5	981	1147.5	1.16972	437
sp|Q9Y3B4|SF3B6_HUMAN	Splicing factor 3B subunit 6; Pre-mRNA branch site protein p14; ...	13	11.5	981	1147.5	1.16972	437
sp|Q9NV70|EXOC1_HUMAN	Exocyst complex component 1; Exocyst complex component Sec3;	17	15.5	785.5	918.5	1.16932	439.5
sp|Q9NPD3|EXOS4_HUMAN	Exosome complex component RRP41; Exosome component 4; Ribosomal ...	17	15.5	785.5	918.5	1.16932	439.5
tr|J3KMZ8|J3KMZ8_HUMAN	Zinc finger protein ubi-d4 {ECO:0000313|Ensembl:ENSP00000252268}; ...	11.5	10	1075.5	1257	1.16876	443
tr|A0A0D9SEI3|A0A0D9SEI3_HUMAN	Cyclin-dependent kinase 11B {ECO:0000313|Ensembl:ENSP00000485705}; ...	11.5	10	1075.5	1257	1.16876	443
tr|A0A0G2JPP5|A0A0G2JPP5_HUMAN	Protein scribble homolog {ECO:0000313|Ensembl:ENSP00000484041}; ...	11.5	10	1075.5	1257	1.16876	443
sp|P25685|DNJB1_HUMAN	DnaJ homolog subfamily B member 1; DnaJ protein homolog 1; Heat ...	11.5	10	1075.5	1257	1.16876	443
sp|Q92945|FUBP2_HUMAN	Far upstream element-binding protein 2; FUSE-binding protein 2; KH type-splicing regulatory protein; KSRP; p75;	11.5	10	1075.5	1257	1.16876	443
sp|P40763|STAT3_HUMAN	Signal transducer and activator of transcription 3 {ECO:0000312|HGNC:HGNC:11364}; ...	10	8.5	1170	1367	1.16838	446.5
sp|Q14320|FA50A_HUMAN	Protein FAM50A; Protein HXC-26; Protein XAP-5;	10	8.5	1170	1367	1.16838	446.5
sp|Q9Y3B9|RRP15_HUMAN	RRP15-like protein; Ribosomal RNA-processing protein 15;	12	10.5	1042.5	1218	1.16835	448
sp|P55084|ECHB_HUMAN	Trifunctional enzyme subunit beta, mitochondrial; TP-beta; Includes: ...	52.5	47.5	257.5	300.5	1.16699	449
sp|Q56VL3|OCAD2_HUMAN	OCIA domain-containing protein 2; Ovarian carcinoma immunoreactive ...	17.5	16	767	895	1.16688	450
sp|Q6UN15-3|FIP1_HUMAN	Pre-mRNA 3—-end-processing factor FIP1; hFip1; FIP1-like 1 protein; ...	9.5	8	1208.5	1410	1.16674	451.5
tr|K7ELF1|K7ELF1_HUMAN	39S ribosomal protein L4, mitochondrial {ECO:0000313|Ensembl:ENSP00000466050}; ...	9.5	8	1208.5	1410	1.16674	451.5
sp|P10809|CH60_HUMAN	60 kDa heat shock protein, mitochondrial; EC 5.6.1.7 {ECO:0000305}; ...	40.5	35.5	352	410.5	1.16619	453
sp|P83731|RL24_HUMAN	60S ribosomal protein L24; 60S ribosomal protein L30; Large ribosomal ...	32.5	29	439.5	511	1.16268	454
sp|Q13247|SRSF6_HUMAN	Serine/arginine-rich splicing factor 6; Pre-mRNA-splicing factor ...	49	44.5	282	327.5	1.16135	455
sp|P60903|S10AA_HUMAN	Protein S100-A10; Calpactin I light chain; Calpactin-1 light chain; Cellular ligand of annexin II; S100 calcium-binding protein A10; p10 protein; p11;	138.5	125	62	72	1.16129	456
sp|P10606|COX5B_HUMAN	Cytochrome c oxidase subunit 5B, mitochondrial; Cytochrome c oxidase polypeptide Vb; Flags: Precursor;	14.5	13	911.5	1055.5	1.15798	457.5
sp|Q6P1N0|C2D1A_HUMAN	Coiled-coil and C2 domain-containing protein 1A; Akt kinase-interacting ...	14.5	13	911.5	1055.5	1.15798	457.5
tr|G3V1L9|G3V1L9_HUMAN	Tight junction protein ZO-1 {ECO:0000313|Ensembl:ENSP00000348416}; ...	63	58	197.5	228.5	1.15696	459
sp|Q71UM5|RS27L_HUMAN	40S ribosomal protein S27-like; Small ribosomal subunit protein ...	4.5	2	1789	2069.5	1.15679	460
sp|Q8N1G2|CMTR1_HUMAN	Cap-specific mRNA (nucleoside-2—-O-)-methyltransferase 1; EC 2.1.1.57 {ECO:0000269|PubMed:21310715}; Cap methyltransferase 1; Cap1 2—O-ribose methyltransferase 1; MTr1; hMTr1; FtsJ methyltransferase domain-containing protein 2; Interferon-stimulated ...	14	12.5	938	1084.5	1.15618	461
sp|P49959|MRE11_HUMAN	Double-strand break repair protein MRE11; EC 3.1.-.- {ECO:0000269|PubMed:29670289}; ...	27.5	25	516	596.5	1.15601	462
sp|Q7RTV0|PHF5A_HUMAN	PHD finger-like domain-containing protein 5A; PHD finger-like ...	5.5	4	1641.5	1896.5	1.15535	466
sp|O00461|GOLI4_HUMAN	Golgi integral membrane protein 4; Golgi integral membrane protein, ...	5.5	4	1641.5	1896.5	1.15535	466
tr|B4E0Y9|B4E0Y9_HUMAN	Serine/threonine-protein kinase 26 {ECO:0000313|Ensembl:ENSP00000418753}; ...	5.5	4	1641.5	1896.5	1.15535	466
tr|B7WPE2|B7WPE2_HUMAN	Echinoderm microtubule associated protein like 3, isoform CRA_e ...	5.5	4	1641.5	1896.5	1.15535	466
sp|Q92973|TNPO1_HUMAN	Transportin-1; Importin beta-2; Karyopherin beta-2; M9 region ...	5.5	4	1641.5	1896.5	1.15535	466
sp|O94964|SOGA1_HUMAN	Protein SOGA1; SOGA family member 1; Suppressor of glucose by ...	5.5	4	1641.5	1896.5	1.15535	466
tr|A6NN50|A6NN50_HUMAN	Obscurin-like protein 1 {ECO:0000313|Ensembl:ENSP00000362983}; ...	5.5	4	1641.5	1896.5	1.15535	466
sp|P05204|HMGN2_HUMAN	Non-histone chromosomal protein HMG-17; High mobility group nucleosome-binding ...	79.5	71	146	168.5	1.15411	470
tr|A0A2R8Y811|A0A2R8Y811_HUMAN	40S ribosomal protein S14 {ECO:0000313|Ensembl:ENSP00000496665}; ...	46	41	305.5	352.5	1.15385	471
sp|P17096|HMGA1_HUMAN	High mobility group protein HMG-I/HMG-Y; HMG-I(Y); High mobility ...	30.5	28	459	529.5	1.15359	472
sp|P62753|RS6_HUMAN	40S ribosomal protein S6 {ECO:0000303|PubMed:29563586}; Phosphoprotein ...	80	72	143.5	165.5	1.15331	473
sp|P26373|RL13_HUMAN	60S ribosomal protein L13; Breast basic conserved protein 1; Large ribosomal subunit protein eL13 {ECO:0000303|PubMed:24524803};	73.5	65.5	160	184	1.15	474
sp|Q15118|PDK1_HUMAN	kinase isozyme 1, mitochondrial; EC 2.7.11.2; Pyruvate dehydrogenase ...	8	7	1330.5	1530	1.14994	475.5
sp|P62318|SMD3_HUMAN	Small nuclear ribonucleoprotein Sm D3; Sm-D3; snRNP core protein ...	8	7	1330.5	1530	1.14994	475.5
sp|Q07020|RL18_HUMAN	60S ribosomal protein L18; Large ribosomal subunit protein eL18 ...	55	51	240	275.5	1.14792	477
tr|E7EVJ5|E7EVJ5_HUMAN	Cytoplasmic FMR1-interacting protein {ECO:0000256|PIRNR:PIRNR008153}; ...	4.5	2.5	1789	2053	1.14757	479.5
sp|Q9H7E9|CH033_HUMAN	UPF0488 protein C8orf33;	4.5	2.5	1789	2053	1.14757	479.5
sp|Q9NPE3|NOP10_HUMAN	H/ACA ribonucleoprotein complex subunit 3; Nucleolar protein 10; Nucleolar protein family A member 3; snoRNP protein NOP10;	4.5	2.5	1789	2053	1.14757	479.5
sp|P98175-5|RBM10_HUMAN	RNA-binding protein 10 {ECO:0000305}; G patch domain-containing ...	4.5	2.5	1789	2053	1.14757	479.5
sp|Q8WYP5|ELYS_HUMAN	Protein ELYS; Embryonic large molecule derived from yolk sac; ...	26.5	24	539.5	619	1.14736	482
sp|P62750|RL23A_HUMAN	60S ribosomal protein L23a; Large ribosomal subunit protein uL23 ...	82.5	75	136	156	1.14706	483
sp|O43776|SYNC_HUMAN	Asparagine--tRNA ligase, cytoplasmic; EC 6.1.1.22 {ECO:0000269|PubMed:32738225, ...	24	22	593	680	1.14671	484
sp|Q02241|KIF23_HUMAN	Kinesin-like protein KIF23; Kinesin-like protein 5; Mitotic kinesin-like ...	28	26	503.5	577	1.14598	486
sp|Q0ZGT2-2|NEXN_HUMAN	Nexilin; F-actin-binding protein; Nelin;	28	26	503.5	577	1.14598	486
sp|Q96TA1|NIBA2_HUMAN	Protein Niban 2 {ECO:0000305}; Meg-3; Melanoma invasion by ERK ...	28	26	503.5	577	1.14598	486
sp|Q9ULG6-5|CCPG1_HUMAN	Cell cycle progression protein 1; Cell cycle progression restoration ...	8.5	7.5	1281	1467.5	1.14559	489
tr|A0A494C0K5|A0A494C0K5_HUMAN	Poly(A)-specific ribonuclease PARN {ECO:0000256|ARBA:ARBA00015918}; ...	8.5	7.5	1281	1467.5	1.14559	489
sp|P15408|FOSL2_HUMAN	Fos-related antigen 2; FRA-2;	8.5	7.5	1281	1467.5	1.14559	489
sp|Q15006|EMC2_HUMAN	ER membrane protein complex subunit 2 {ECO:0000305}; Tetratricopeptide ...	20	19	681.5	780.5	1.14527	491.5
sp|Q9Y265|RUVB1_HUMAN	RuvB-like 1 {ECO:0000305}; EC 3.6.4.12 {ECO:0000269|PubMed:17157868}; ...	20	19	681.5	780.5	1.14527	491.5
sp|Q92979|NEP1_HUMAN	Ribosomal RNA small subunit methyltransferase NEP1 {ECO:0000305|PubMed:20047967}; ...	16.5	15.5	802	918.5	1.14526	494
sp|Q12873|CHD3_HUMAN	Chromodomain-helicase-DNA-binding protein 3; CHD-3; EC 3.6.4.12 ...	16.5	15.5	802	918.5	1.14526	494
sp|Q7L7X3|TAOK1_HUMAN	Serine/threonine-protein kinase TAO1; EC 2.7.11.1; Kinase from ...	16.5	15.5	802	918.5	1.14526	494
sp|P62316|SMD2_HUMAN	Small nuclear ribonucleoprotein Sm D2; Sm-D2; snRNP core protein ...	23	21.5	610.5	699	1.14496	496
sp|Q8NEJ9|NGDN_HUMAN	Neuroguidin; Centromere accumulated nuclear protein 1; CANu1; ...	7	6	1436	1644	1.14485	499
sp|O00479|HMGN4_HUMAN	High mobility group nucleosome-binding domain-containing protein ...	7	6	1436	1644	1.14485	499
sp|O95810|CAVN2_HUMAN	Caveolae-associated protein 2 {ECO:0000312|HGNC:HGNC:10690}; Cavin-2; PS-p68; Phosphatidylserine-binding protein; Serum deprivation-response protein;	7	6	1436	1644	1.14485	499
sp|P84095|RHOG_HUMAN	Rho-related GTP-binding protein RhoG; Flags: Precursor;	7	6	1436	1644	1.14485	499
tr|A0A6Q8PHP0|A0A6Q8PHP0_HUMAN	Cytosolic purine 5—-nucleotidase {ECO:0000313|Ensembl:ENSP00000502816}; ...	7	6	1436	1644	1.14485	499
sp|P24821|TENA_HUMAN	Tenascin; TN; Cytotactin; GMEM; GP 150-225; Glioma-associated-extracellular ...	15.5	14.5	848.5	970.5	1.14378	502
tr|A0A087WT20|A0A087WT20_HUMAN	DDB1- and CUL4-associated factor 13 {ECO:0000256|ARBA:ARBA00021762}; ...	7.5	6.5	1386	1585	1.14358	504
sp|Q9NZM5|NOP53_HUMAN	Ribosome biogenesis protein NOP53 {ECO:0000305}; Glioma tumor ...	7.5	6.5	1386	1585	1.14358	504
tr|B4E1G1|B4E1G1_HUMAN	Derlin {ECO:0000256|RuleBase:RU363059};	7.5	6.5	1386	1585	1.14358	504
sp|Q9BXY0|MAK16_HUMAN	Protein MAK16 homolog; NNP78; Protein RBM13;	10.5	9.5	1134	1296.5	1.1433	507
tr|A0A494C0G5|A0A494C0G5_HUMAN	Agrin {ECO:0000256|ARBA:ARBA00016077};	10.5	9.5	1134	1296.5	1.1433	507
tr|Q60FE5|Q60FE5_HUMAN	Filamin-A {ECO:0000313|EMBL:BAD52436.1, ECO:0000313|Ensembl:ENSP00000358872}; ...	10.5	9.5	1134	1296.5	1.1433	507
sp|P18621|RL17_HUMAN	60S ribosomal protein L17; 60S ribosomal protein L23; Large ribosomal ...	53.5	49	251.5	287.5	1.14314	509.5
sp|P63010|AP2B1_HUMAN	AP-2 complex subunit beta; AP105B; Adaptor protein complex AP-2 ...	53.5	49	251.5	287.5	1.14314	509.5
sp|P50402|EMD_HUMAN	Emerin;	25	23	571	652.5	1.14273	511.5
sp|Q9H7B2|RPF2_HUMAN	Ribosome production factor 2 homolog; Brix domain-containing protein 1; Ribosome biogenesis protein RPF2 homolog;	25	23	571	652.5	1.14273	511.5
sp|Q9Y679|AUP1_HUMAN	Lipid droplet-regulating VLDL assembly factor AUP1 {ECO:0000312|HGNC:HGNC:891}; ...	18	17	750.5	857.5	1.14257	513
sp|P22087|FBRL_HUMAN	rRNA 2—-O-methyltransferase fibrillarin; EC 2.1.1.- {ECO:0000269|PubMed:24352239, ...	78.5	71	147.5	168.5	1.14237	514
sp|P62241|RS8_HUMAN	40S ribosomal protein S8; Small ribosomal subunit protein eS8 ...	81	74	140.5	160.5	1.14235	515
sp|O60885|BRD4_HUMAN	Bromodomain-containing protein 4; Protein HUNK1;	25.5	23.5	557	635.5	1.14093	516
sp|P18615|NELFE_HUMAN	Negative elongation factor E; NELF-E; RNA-binding protein RD; ...	5	3.5	1714.5	1956	1.14086	519
tr|A0A087WUE9|A0A087WUE9_HUMAN	Symplekin {ECO:0000313|Ensembl:ENSP00000478599};	5	3.5	1714.5	1956	1.14086	519
tr|F8VVA7|F8VVA7_HUMAN	Coatomer subunit zeta {ECO:0000256|RuleBase:RU366053};	5	3.5	1714.5	1956	1.14086	519
sp|Q14318|FKBP8_HUMAN	Peptidyl-prolyl cis-trans isomerase FKBP8; PPIase FKBP8; EC 5.2.1.8; ...	5	3.5	1714.5	1956	1.14086	519
sp|O00267|SPT5H_HUMAN	Transcription elongation factor SPT5; hSPT5; DRB sensitivity-inducing ...	5	3.5	1714.5	1956	1.14086	519
sp|Q15459|SF3A1_HUMAN	Splicing factor 3A subunit 1; SF3a120 {ECO:0000303|PubMed:11533230, ...	55.5	52	234.5	267.5	1.14072	522
tr|Q5RIP0|Q5RIP0_HUMAN	HLA class I histocompatibility antigen {ECO:0000313|EMBL:QGY93912.1}; ...	17.5	16.5	767	874.5	1.14016	523.5
sp|Q9NS69|TOM22_HUMAN	Mitochondrial import receptor subunit TOM22 homolog; hTom22; 1C9-2; Translocase of outer membrane 22 kDa subunit homolog;	17.5	16.5	767	874.5	1.14016	523.5
sp|O43747|AP1G1_HUMAN	AP-1 complex subunit gamma-1; Adaptor protein complex AP-1 subunit ...	19	18	718.5	819	1.13987	526
sp|Q8WXA9-2|SREK1_HUMAN	Splicing regulatory glutamine/lysine-rich protein 1; Serine/arginine-rich-splicing ...	19	18	718.5	819	1.13987	526
sp|Q96SB3|NEB2_HUMAN	Neurabin-2; Neurabin-II; Protein phosphatase 1 regulatory subunit ...	19	18	718.5	819	1.13987	526
sp|P34897|GLYM_HUMAN	Serine hydroxymethyltransferase, mitochondrial; SHMT; EC 2.1.2.1 ...	67.5	61.5	183	208.5	1.13934	528
sp|Q8N556|AFAP1_HUMAN	Actin filament-associated protein 1; 110 kDa actin filament-associated ...	15	14	876	998	1.13927	531
sp|Q96RF0-2|SNX18_HUMAN	Sorting nexin-18 {ECO:0000303|PubMed:18411244}; SH3 and PX domain-containing ...	15	14	876	998	1.13927	531
sp|Q8NDT2|RB15B_HUMAN	Putative RNA-binding protein 15B {ECO:0000305}; One-twenty two ...	15	14	876	998	1.13927	531
sp|Q8IY18|SMC5_HUMAN	Structural maintenance of chromosomes protein 5; SMC protein 5; SMC-5; hSMC5;	15	14	876	998	1.13927	531
sp|Q96EY7|PTCD3_HUMAN	Pentatricopeptide repeat domain-containing protein 3, mitochondrial; ...	15	14	876	998	1.13927	531
sp|O00231|PSD11_HUMAN	26S proteasome non-ATPase regulatory subunit 11; 26S proteasome ...	10	9	1170	1332	1.13846	534.5
sp|Q05D32|CTSL2_HUMAN	CTD small phosphatase-like protein 2; CTDSP-like 2; EC 3.1.3.-; ...	10	9	1170	1332	1.13846	534.5
sp|P51659|DHB4_HUMAN	Peroxisomal multifunctional enzyme type 2 {ECO:0000305}; MFE-2 ...	84	76	134	152.5	1.13806	536
sp|P08240|SRPRA_HUMAN	Signal recognition particle receptor subunit alpha; SR-alpha; ...	43	38.5	334	380	1.13772	537
sp|Q4G0J3|LARP7_HUMAN	La-related protein 7 {ECO:0000303|PubMed:18483487}; La ribonucleoprotein ...	13	12	981	1114.5	1.13609	538
sp|Q9NX58|LYAR_HUMAN	Cell growth-regulating nucleolar protein;	35	31.5	409	464.5	1.1357	539
sp|P24534|EF1B_HUMAN	Elongation factor 1-beta; EF-1-beta;	9	8	1244	1410	1.13344	541
sp|Q9NX05|F120C_HUMAN	Constitutive coactivator of PPAR-gamma-like protein 2; Protein ...	9	8	1244	1410	1.13344	541
sp|Q9HAF1|EAF6_HUMAN	Chromatin modification-related protein MEAF6; MYST/Esa1-associated ...	9	8	1244	1410	1.13344	541
sp|Q9NX24|NHP2_HUMAN	H/ACA ribonucleoprotein complex subunit 2; Nucleolar protein family A member 2; snoRNP protein NHP2;	13.5	12.5	957	1084.5	1.13323	543
sp|P62266|RS23_HUMAN	40S ribosomal protein S23; Small ribosomal subunit protein uS12 ...	26	24	546.5	619	1.13266	544
sp|Q9HA77|SYCM_HUMAN	Probable cysteine--tRNA ligase, mitochondrial; EC 6.1.1.16; Cysteinyl-tRNA ...	11.5	10.5	1075.5	1218	1.1325	545.5
sp|Q9Y237|PIN4_HUMAN	Peptidyl-prolyl cis-trans isomerase NIMA-interacting 4; EC 5.2.1.8; ...	11.5	10.5	1075.5	1218	1.1325	545.5
sp|P61158|ARP3_HUMAN	Actin-related protein 3; Actin-like protein 3;	107.5	98	91	103	1.13187	547
sp|Q9UHD8-5|SEPT9_HUMAN	Septin-9; MLL septin-like fusion protein MSF-A; MLL septin-like ...	101.5	91	99	112	1.13131	548
sp|Q9NQZ2|SAS10_HUMAN	Something about silencing protein 10; Charged amino acid-rich ...	9.5	8.5	1208.5	1367	1.13115	550.5
tr|G5E9W2|G5E9W2_HUMAN	Hexosyltransferase {ECO:0000256|RuleBase:RU364016}; EC 2.4.1.- ...	9.5	8.5	1208.5	1367	1.13115	550.5
sp|P45973|CBX5_HUMAN	Chromobox protein homolog 5; Antigen p25; Heterochromatin protein ...	9.5	8.5	1208.5	1367	1.13115	550.5
tr|A0A087WWS1|A0A087WWS1_HUMAN	THO complex subunit 1 {ECO:0000313|Ensembl:ENSP00000480460};	9.5	8.5	1208.5	1367	1.13115	550.5
sp|P49750|YLPM1_HUMAN	YLP motif-containing protein 1; Nuclear protein ZAP3; ZAP113; ...	41	37	348.5	394	1.13056	553
sp|Q9Y5J1|UTP18_HUMAN	U3 small nucleolar RNA-associated protein 18 homolog; WD repeat-containing ...	27	25	528	596.5	1.12973	554
sp|Q9BZI7|REN3B_HUMAN	Regulator of nonsense transcripts 3B {ECO:0000312|HGNC:HGNC:20439}; ...	6	5	1563	1765.5	1.12956	556.5
sp|O43251-6|RFOX2_HUMAN	RNA binding protein fox-1 homolog 2; Fox-1 homolog B; Hexaribonucleotide-binding ...	6	5	1563	1765.5	1.12956	556.5
sp|Q12824|SNF5_HUMAN	SWI/SNF-related matrix-associated actin-dependent regulator of ...	6	5	1563	1765.5	1.12956	556.5
sp|Q7L2J0|MEPCE_HUMAN	7SK snRNA methylphosphate capping enzyme {ECO:0000303|PubMed:30559425}; ...	6	5	1563	1765.5	1.12956	556.5
sp|Q16851-2|UGPA_HUMAN	UTP--glucose-1-phosphate uridylyltransferase {ECO:0000305|PubMed:8354390}; ...	14.5	13.5	911.5	1027.5	1.12726	559
sp|Q6PKG0|LARP1_HUMAN	La-related protein 1; La ribonucleoprotein domain family member ...	39	35.5	364.5	410.5	1.1262	560
tr|J3KS15|J3KS15_HUMAN	Peptidyl-tRNA hydrolase ICT1, mitochondrial {ECO:0000313|Ensembl:ENSP00000462256}; ...	4.5	3	1789	2014.5	1.12605	564
sp|Q9Y2X0|MED16_HUMAN	Mediator of RNA polymerase II transcription subunit 16; Mediator ...	4.5	3	1789	2014.5	1.12605	564
sp|Q9BVG9|PTSS2_HUMAN	Phosphatidylserine synthase 2; PSS-2; PtdSer synthase 2; EC 2.7.8.29 ...	4.5	3	1789	2014.5	1.12605	564
sp|Q70E73|RAPH1_HUMAN	Ras-associated and pleckstrin homology domains-containing protein ...	4.5	3	1789	2014.5	1.12605	564
sp|Q9H7L9|SDS3_HUMAN	Sin3 histone deacetylase corepressor complex component SDS3; 45 kDa Sin3-associated polypeptide; Suppressor of defective silencing 3 protein homolog;	4.5	3	1789	2014.5	1.12605	564
sp|O95218|ZRAB2_HUMAN	Zinc finger Ran-binding domain-containing protein 2; Zinc finger ...	4.5	3	1789	2014.5	1.12605	564
sp|P61604|CH10_HUMAN	10 kDa heat shock protein, mitochondrial; Hsp10; 10 kDa chaperonin; ...	4.5	3	1789	2014.5	1.12605	564
sp|Q9BZF1|OSBL8_HUMAN	Oxysterol-binding protein-related protein 8; ORP-8; OSBP-related ...	14	13	938	1055.5	1.12527	568.5
sp|Q9P0L0|VAPA_HUMAN	Vesicle-associated membrane protein-associated protein A; VAMP-A; ...	14	13	938	1055.5	1.12527	568.5
tr|A0A494BZV2|A0A494BZV2_HUMAN	Myosin phosphatase Rho-interacting protein {ECO:0000313|Ensembl:ENSP00000498253}; ...	40	36.5	355.5	400	1.12518	570
sp|Q9NZB2|F120A_HUMAN	Constitutive coactivator of PPAR-gamma-like protein 1; Oxidative ...	46.5	43	300.5	338	1.12479	571
sp|Q53GS9|SNUT2_HUMAN	U4/U6.U5 tri-snRNP-associated protein 2; Inactive ubiquitin-specific ...	24	22.5	593	666.5	1.12395	572.5
sp|P24752|THIL_HUMAN	Acetyl-CoA acetyltransferase, mitochondrial; EC 2.3.1.9 {ECO:0000255|PROSITE-ProRule:PRU10020, ...	24	22.5	593	666.5	1.12395	572.5
sp|O95232|LC7L3_HUMAN	Luc7-like protein 3; Cisplatin resistance-associated-overexpressed ...	26.5	24.5	539.5	606	1.12326	574
sp|Q96CW1|AP2M1_HUMAN	AP-2 complex subunit mu {ECO:0000305}; AP-2 mu chain; Adaptin-mu2; ...	63.5	59.5	195.5	219.5	1.12276	575
sp|P30048|PRDX3_HUMAN	Thioredoxin-dependent peroxide reductase, mitochondrial; EC 1.11.1.24 ...	28	26.5	503.5	565	1.12214	576
sp|P62917|RL8_HUMAN	60S ribosomal protein L8; Large ribosomal subunit protein uL2 ...	82.5	76	136	152.5	1.12132	577
sp|P07305|H10_HUMAN	Histone H1.0; Histone H1—; Histone H1(0); Contains: Histone H1.0, ...	20	19.5	681.5	763	1.11959	578.5
sp|P82933|RT09_HUMAN	28S ribosomal protein S9, mitochondrial; MRP-S9; S9mt; Mitochondrial ...	20	19.5	681.5	763	1.11959	578.5
tr|H3BPE7|H3BPE7_HUMAN	RNA-binding protein FUS {ECO:0000313|Ensembl:ENSP00000455282}; ...	32.5	30	439.5	492	1.11945	580
tr|G3XAG1|G3XAG1_HUMAN	Zinc finger protein 512 {ECO:0000313|Ensembl:ENSP00000369040}; ...	5.5	4.5	1641.5	1837.5	1.1194	584.5
sp|Q6P6C2|ALKB5_HUMAN	RNA demethylase ALKBH5 {ECO:0000303|PubMed:24616105}; EC 1.14.11.53 ...	5.5	4.5	1641.5	1837.5	1.1194	584.5
sp|P52756|RBM5_HUMAN	RNA-binding protein 5; Protein G15; Putative tumor suppressor ...	5.5	4.5	1641.5	1837.5	1.1194	584.5
sp|Q96II8|LRCH3_HUMAN	DISP complex protein LRCH3 {ECO:0000305|PubMed:29467281}; Leucine-rich ...	5.5	4.5	1641.5	1837.5	1.1194	584.5
sp|P50552|VASP_HUMAN	Vasodilator-stimulated phosphoprotein; VASP;	5.5	4.5	1641.5	1837.5	1.1194	584.5
tr|A2A274|A2A274_HUMAN	Aconitate hydratase, mitochondrial {ECO:0000313|Ensembl:ENSP00000379769}; ...	5.5	4.5	1641.5	1837.5	1.1194	584.5
sp|Q9UPY8|MARE3_HUMAN	Microtubule-associated protein RP/EB family member 3; EB1 protein ...	5.5	4.5	1641.5	1837.5	1.1194	584.5
sp|Q8TED1|GPX8_HUMAN	Probable glutathione peroxidase 8; GPx-8; GSHPx-8; EC 1.11.1.9; ...	5.5	4.5	1641.5	1837.5	1.1194	584.5
sp|Q12996|CSTF3_HUMAN	Cleavage stimulation factor subunit 3; CF-1 77 kDa subunit; Cleavage ...	35.5	33	401.5	449	1.11831	589
sp|Q96SB4|SRPK1_HUMAN	SRSF protein kinase 1; EC 2.7.11.1; SFRS protein kinase 1; Serine/arginine-rich ...	17.5	17	767	857.5	1.11799	590
tr|A0A087WX23|A0A087WX23_HUMAN	Retrotransposon-derived protein PEG10 {ECO:0000313|Ensembl:ENSP00000480676}; ...	16.5	16	802	895	1.11596	591
tr|X6R4W8|X6R4W8_HUMAN	BUB3-interacting and GLEBS motif-containing protein ZNF207 {ECO:0000313|Ensembl:ENSP00000340029}; ...	16	15.5	824	918.5	1.11468	592
sp|O15213|WDR46_HUMAN	WD repeat-containing protein 46; WD repeat-containing protein ...	17	16.5	785.5	874.5	1.1133	593.5
sp|Q9UII2|ATIF1_HUMAN	ATPase inhibitor, mitochondrial {ECO:0000305}; ATP synthase F1 ...	17	16.5	785.5	874.5	1.1133	593.5
sp|P33176|KINH_HUMAN	Kinesin-1 heavy chain {ECO:0000305}; Conventional kinesin heavy ...	15.5	15	848.5	944	1.11255	595
sp|P98179|RBM3_HUMAN	RNA-binding protein 3; RNA-binding motif protein 3; RNPL;	27	25.5	528	587	1.11174	596
sp|P26368|U2AF2_HUMAN	Splicing factor U2AF 65 kDa subunit; U2 auxiliary factor 65 kDa ...	25.5	24	557	619	1.11131	597.5
sp|O43395|PRPF3_HUMAN	U4/U6 small nuclear ribonucleoprotein Prp3; Pre-mRNA-splicing ...	25.5	24	557	619	1.11131	597.5
tr|A6NMH6|A6NMH6_HUMAN	Septin {ECO:0000256|PIRNR:PIRNR006698};	19	18.5	718.5	797.5	1.10995	599
sp|P26599|PTBP1_HUMAN	Polypyrimidine tract-binding protein 1; PTB; 57 kDa RNA-binding ...	110.5	100.5	87.5	97	1.10857	600
sp|O75821|EIF3G_HUMAN	Eukaryotic translation initiation factor 3 subunit G {ECO:0000255|HAMAP-Rule:MF_03006}; ...	10.5	10	1134	1257	1.10847	602.5
sp|Q9Y221|NIP7_HUMAN	60S ribosome subunit biogenesis protein NIP7 homolog; KD93; Nucleolar ...	10.5	10	1134	1257	1.10847	602.5
sp|Q5SY16|NOL9_HUMAN	Polynucleotide 5—-hydroxyl-kinase NOL9; EC 2.7.1.-; Nucleolar ...	10.5	10	1134	1257	1.10847	602.5
sp|P35221|CTNA1_HUMAN	Catenin alpha-1; Alpha E-catenin; Cadherin-associated protein; ...	10.5	10	1134	1257	1.10847	602.5
sp|P63104|1433Z_HUMAN	14-3-3 protein zeta/delta; Protein kinase C inhibitor protein ...	10	9.5	1170	1296.5	1.10812	606.5
tr|A0A3B3ITJ4|A0A3B3ITJ4_HUMAN	Heterogeneous nuclear ribonucleoprotein L {ECO:0000313|Ensembl:ENSP00000497920}; ...	10	9.5	1170	1296.5	1.10812	606.5
sp|Q9NUQ8|ABCF3_HUMAN	ATP-binding cassette sub-family F member 3;	10	9.5	1170	1296.5	1.10812	606.5
sp|P62495|ERF1_HUMAN	Eukaryotic peptide chain release factor subunit 1; Eukaryotic ...	10	9.5	1170	1296.5	1.10812	606.5
sp|P62244|RS15A_HUMAN	40S ribosomal protein S15a; Small ribosomal subunit protein uS8 ...	44.5	41.5	315	349	1.10794	609
sp|Q9NQT5|EXOS3_HUMAN	Exosome complex component RRP40; Exosome component 3; Ribosomal ...	15	14.5	876	970.5	1.10788	610
sp|P62807|H2B1C_HUMAN	Histone H2B type 1-C/E/F/G/I; Histone H2B.1 A; Histone H2B.a; ...	248	220.5	28	31	1.10714	611.5
sp|P11142|HSP7C_HUMAN	Heat shock cognate 71 kDa protein {ECO:0000305}; EC 3.6.4.10 {ECO:0000269|PubMed:12526792}; Heat shock 70 kDa protein 8; Lipopolysaccharide-associated protein 1; LAP-1; LPS-associated protein 1;	96	86	112	124	1.10714	611.5
tr|F5GWH5|F5GWH5_HUMAN	Dolichyl-diphosphooligosaccharide--protein glycosyltransferase ...	4	2	1869.5	2069.5	1.10698	613.5
sp|Q9P013|CWC15_HUMAN	Spliceosome-associated protein CWC15 homolog;	4	2	1869.5	2069.5	1.10698	613.5
sp|O43172-2|PRP4_HUMAN	U4/U6 small nuclear ribonucleoprotein Prp4; PRP4 homolog; hPrp4; ...	32	30	444.5	492	1.10686	615
sp|P26641|EF1G_HUMAN	Elongation factor 1-gamma; EF-1-gamma; eEF-1B gamma;	71	65	169.5	187.5	1.10619	616
sp|Q8IXI1|MIRO2_HUMAN	Mitochondrial Rho GTPase 2; MIRO-2; hMiro-2; EC 3.6.5.-; Ras homolog gene family member T2;	5	4	1714.5	1896.5	1.10615	619
sp|Q16718|NDUA5_HUMAN	NADH dehydrogenase 1 alpha subcomplex subunit 5; Complex I subunit ...	5	4	1714.5	1896.5	1.10615	619
sp|Q6NZY4|ZCHC8_HUMAN	Zinc finger CCHC domain-containing protein 8; TRAMP-like complex ...	5	4	1714.5	1896.5	1.10615	619
sp|P09496-2|CLCA_HUMAN	Clathrin light chain A; Lca;	5	4	1714.5	1896.5	1.10615	619
sp|P12004|PCNA_HUMAN	Proliferating cell nuclear antigen; PCNA; Cyclin;	5	4	1714.5	1896.5	1.10615	619
tr|A0A0U1RQC9|A0A0U1RQC9_HUMAN	Cellular tumor antigen p53 {ECO:0000256|RuleBase:RU003304};	12.5	12	1008.5	1114.5	1.10511	622.5
sp|P33991|MCM4_HUMAN	DNA replication licensing factor MCM4; EC 3.6.4.12; CDC21 homolog; ...	12.5	12	1008.5	1114.5	1.10511	622.5
sp|O75306|NDUS2_HUMAN	NADH dehydrogenase iron-sulfur protein 2, mitochondrial; EC 7.1.1.2 {ECO:0000269|PubMed:22036843, ECO:0000269|PubMed:30922174}; Complex I-49kD; CI-49kD; NADH-ubiquinone oxidoreductase 49 kDa subunit; Flags: Precursor;	31	29.5	453.5	501	1.10474	624
sp|Q9HCC0|MCCB_HUMAN	Methylcrotonoyl-CoA carboxylase beta chain, mitochondrial; MCCase ...	11	10.5	1103	1218	1.10426	625.5
sp|P12107|COBA1_HUMAN	Collagen alpha-1(XI) chain; Flags: Precursor;	11	10.5	1103	1218	1.10426	625.5
tr|A0A2R8YFL0|A0A2R8YFL0_HUMAN	Transcriptional repressor CTCF {ECO:0000313|Ensembl:ENSP00000495218}; ...	7.5	7	1386	1530	1.1039	628.5
sp|P51153|RAB13_HUMAN	Ras-related protein Rab-13; Cell growth-inhibiting gene 4 protein; ...	7.5	7	1386	1530	1.1039	628.5
tr|A0A0A0MT83|A0A0A0MT83_HUMAN	Butyryl-CoA dehydrogenase {ECO:0000256|ARBA:ARBA00017344}; EC ...	7.5	7	1386	1530	1.1039	628.5
sp|P20908|CO5A1_HUMAN	Collagen alpha-1(V) chain; Flags: Precursor;	7.5	7	1386	1530	1.1039	628.5
tr|Q5T4U5|Q5T4U5_HUMAN	Medium-chain specific acyl-CoA dehydrogenase, mitochondrial {ECO:0000256|ARBA:ARBA00019125}; ...	7	6.5	1436	1585	1.10376	632
sp|Q96L92|SNX27_HUMAN	Sorting nexin-27;	7	6.5	1436	1585	1.10376	632
sp|Q01970|PLCB3_HUMAN	1-phosphatidylinositol 4,5-bisphosphate phosphodiesterase beta-3 ...	7	6.5	1436	1585	1.10376	632
sp|P0C0S8|H2A1_HUMAN	Histone H2A type 1; H2A.1; Histone H2A/ptl;	245.5	219.5	29	32	1.10345	634
sp|Q59GN2|R39L5_HUMAN	Putative 60S ribosomal protein L39-like 5; 60S ribosomal protein ...	8	7.5	1330.5	1467.5	1.10297	636.5
sp|Q9GZT3|SLIRP_HUMAN	SRA stem-loop-interacting RNA-binding protein, mitochondrial; ...	8	7.5	1330.5	1467.5	1.10297	636.5
sp|Q9Y697|NFS1_HUMAN	Cysteine desulfurase, mitochondrial {ECO:0000305}; EC 2.8.1.7 ...	8	7.5	1330.5	1467.5	1.10297	636.5
sp|Q969Z0|FAKD4_HUMAN	FAST kinase domain-containing protein 4 {ECO:0000303|PubMed:20869947}; ...	8	7.5	1330.5	1467.5	1.10297	636.5
sp|P27797|CALR_HUMAN	Calreticulin {ECO:0000303|PubMed:9427624}; CRP55; Calregulin; ...	13.5	13	957	1055.5	1.10293	639
sp|Q9NZ01|TECR_HUMAN	Very-long-chain enoyl-CoA reductase {ECO:0000305}; EC 1.3.1.93 ...	37	34.5	384.5	424	1.10273	640.5
sp|P39019|RS19_HUMAN	40S ribosomal protein S19; Small ribosomal subunit protein eS19 ...	37	34.5	384.5	424	1.10273	640.5
tr|B8ZZG1|B8ZZG1_HUMAN	Membrane protein, palmitoylated 6 (MAGUK p55 subfamily member ...	9.5	9	1208.5	1332	1.10219	642
sp|O60341|KDM1A_HUMAN	Lysine-specific histone demethylase 1A {ECO:0000305}; EC 1.14.99.66 ...	6.5	6	1492.5	1644	1.10151	644.5
sp|O60826|CCD22_HUMAN	Coiled-coil domain-containing protein 22;	6.5	6	1492.5	1644	1.10151	644.5
tr|A0A590UK44|A0A590UK44_HUMAN	E3 ubiquitin-protein ligase {ECO:0000256|PIRNR:PIRNR001569}; EC 2.3.2.26 {ECO:0000256|PIRNR:PIRNR001569};	6.5	6	1492.5	1644	1.10151	644.5
sp|Q9BPX5|ARP5L_HUMAN	Actin-related protein 2/3 complex subunit 5-like protein; Arp2/3 ...	6.5	6	1492.5	1644	1.10151	644.5
sp|Q08211|DHX9_HUMAN	ATP-dependent RNA helicase A {ECO:0000305}; EC 3.6.4.13 {ECO:0000269|PubMed:11416126, ...	196.5	188	34.5	38	1.10145	647
sp|Q92804|RBP56_HUMAN	TATA-binding protein-associated factor 2N; 68 kDa TATA-binding ...	49.5	47	278	306	1.10072	649
sp|P49761|CLK3_HUMAN	Dual specificity protein kinase CLK3; EC 2.7.12.1; CDC-like kinase ...	12	11.5	1042.5	1147.5	1.10072	649
sp|Q8WUD4|CCD12_HUMAN	Coiled-coil domain-containing protein 12;	12	11.5	1042.5	1147.5	1.10072	649
sp|Q9H4L5|OSBL3_HUMAN	Oxysterol-binding protein-related protein 3; ORP-3; OSBP-related ...	8.5	8	1281	1410	1.1007	652
sp|P62258|1433E_HUMAN	14-3-3 protein epsilon; 14-3-3E;	8.5	8	1281	1410	1.1007	652
sp|Q9H2U1|DHX36_HUMAN	ATP-dependent DNA/RNA helicase DHX36 {ECO:0000305}; EC 3.6.4.12 ...	8.5	8	1281	1410	1.1007	652
sp|P15311|EZRI_HUMAN	Ezrin; Cytovillin; Villin-2; p81;	99.5	92.5	100	110	1.1	654
sp|O00148|DX39A_HUMAN	ATP-dependent RNA helicase DDX39A; EC 3.6.4.13; DEAD box protein ...	11.5	11	1075.5	1183	1.09995	655
sp|O60763|USO1_HUMAN	General vesicular transport factor p115; Protein USO1 homolog; ...	35.5	33.5	401.5	441.5	1.09963	656
sp|Q9Y230|RUVB2_HUMAN	RuvB-like 2; EC 3.6.4.12 {ECO:0000269|PubMed:10428817, ECO:0000269|PubMed:17157868}; ...	34.5	32.5	413.5	454.5	1.09915	657
tr|A0A2R8Y855|A0A2R8Y855_HUMAN	SWI/SNF-related matrix-associated actin-dependent regulator of ...	9	8.5	1244	1367	1.09887	658
sp|P38646|GRP75_HUMAN	Stress-70 protein, mitochondrial; 75 kDa glucose-regulated protein; ...	28	27	503.5	553	1.09831	659
sp|P49757|NUMB_HUMAN	Protein numb homolog; h-Numb; Protein S171;	4	2.5	1869.5	2053	1.09815	661.5
sp|P78345|RPP38_HUMAN	Ribonuclease P protein subunit p38; RNaseP protein p38;	4	2.5	1869.5	2053	1.09815	661.5
sp|Q9BY49|PECR_HUMAN	Peroxisomal trans-2-enoyl-CoA reductase {ECO:0000305}; TERP; EC 1.3.1.38 {ECO:0000269|PubMed:10811639}; 2,4-dienoyl-CoA reductase-related protein; DCR-RP; HPDHase; Short chain dehydrogenase/reductase family 29C member 1; pVI-ARL;	4	2.5	1869.5	2053	1.09815	661.5
sp|Q2TB10|ZN800_HUMAN	Zinc finger protein 800;	4	2.5	1869.5	2053	1.09815	661.5
tr|A8MXP9|A8MXP9_HUMAN	Matrin-3 {ECO:0000313|Ensembl:ENSP00000378279};	179	165	41	45	1.09756	664
tr|M0QYH2|M0QYH2_HUMAN	Bifunctional polynucleotide phosphatase/kinase {ECO:0000313|Ensembl:ENSP00000469826}; ...	14.5	14	911.5	998	1.0949	665
sp|P20700|LMNB1_HUMAN	Lamin-B1; Flags: Precursor;	130	120	68.5	75	1.09489	666
sp|O00560|SDCB1_HUMAN	Syntenin-1; Melanoma differentiation-associated protein 9; MDA-9; ...	24.5	23.5	581	635.5	1.0938	667
tr|D6RE83|D6RE83_HUMAN	Ubiquitin carboxyl-terminal hydrolase {ECO:0000256|RuleBase:RU361215}; ...	4.5	3.5	1789	1956	1.09335	669
sp|Q92743|HTRA1_HUMAN	Serine protease HTRA1; EC 3.4.21.-; High-temperature requirement ...	4.5	3.5	1789	1956	1.09335	669
tr|E9PM05|E9PM05_HUMAN	Etoposide-induced protein 2.4 homolog {ECO:0000313|Ensembl:ENSP00000435034}; ...	4.5	3.5	1789	1956	1.09335	669
sp|Q8TDD1-2|DDX54_HUMAN	ATP-dependent RNA helicase DDX54; EC 3.6.4.13; ATP-dependent RNA helicase DP97; DEAD box RNA helicase 97 kDa; DEAD box protein 54;	33	31	431.5	471.5	1.0927	671
sp|Q9Y6M7-13|S4A7_HUMAN	Sodium bicarbonate cotransporter 3; Electroneutral Na/HCO(3) cotransporter; Sodium bicarbonate cotransporter 2; Sodium bicarbonate cotransporter 2b; Bicarbonate transporter; Solute carrier family 4 member 7;	147	139	55	60	1.09091	672
sp|Q9Y383|LC7L2_HUMAN	Putative RNA-binding protein Luc7-like 2;	73	68.5	163.5	178	1.08869	673
tr|A0A494C1S7|A0A494C1S7_HUMAN	General transcription factor 3C polypeptide 3 {ECO:0000313|Ensembl:ENSP00000499170}; ...	6	5.5	1563	1700.5	1.08797	675
sp|Q9NQ50|RM40_HUMAN	39S ribosomal protein L40, mitochondrial; L40mt; MRP-L40; Mitochondrial ...	6	5.5	1563	1700.5	1.08797	675
sp|P41223|BUD31_HUMAN	Protein BUD31 homolog {ECO:0000303|PubMed:25091737}; Protein EDG-2 {ECO:0000303|PubMed:7841202}; Protein G10 homolog {ECO:0000303|PubMed:7841202};	6	5.5	1563	1700.5	1.08797	675
sp|Q8IX12|CCAR1_HUMAN	Cell division cycle and apoptosis regulator protein 1; Cell cycle ...	33.5	32	422	459	1.08768	677
sp|P23396|RS3_HUMAN	40S ribosomal protein S3 {ECO:0000303|PubMed:2129557}; EC 4.2.99.18 ...	72.5	67.5	166	180.5	1.08735	678
sp|P07900|HS90A_HUMAN	Heat shock protein HSP 90-alpha {ECO:0000305}; EC 3.6.4.10 {ECO:0000269|PubMed:12526792}; ...	22.5	22	625.5	680	1.08713	679.5
tr|E9PKP7|E9PKP7_HUMAN	Nucleolar transcription factor 1 {ECO:0000313|Ensembl:ENSP00000431539}; ...	22.5	22	625.5	680	1.08713	679.5
tr|A0A6Q8PG37|A0A6Q8PG37_HUMAN	Kinesin-like protein {ECO:0000256|RuleBase:RU000394};	16	16	824	895	1.08617	681
sp|Q9UKM9|RALY_HUMAN	RNA-binding protein Raly; Autoantigen p542; Heterogeneous nuclear ...	50.5	48.5	269	292	1.0855	682
tr|A0A0G2JIW1|A0A0G2JIW1_HUMAN	Heat shock 70 kDa protein 1B {ECO:0000313|Ensembl:ENSP00000402651}; ...	25	24	571	619	1.08406	683
sp|O14647|CHD2_HUMAN	Chromodomain-helicase-DNA-binding protein 2; CHD-2; EC 3.6.4.12; ...	18.5	18.5	736	797.5	1.08356	684
sp|O94874|UFL1_HUMAN	E3 UFM1-protein ligase 1 {ECO:0000305}; EC 2.3.2.- {ECO:0000269|PubMed:20018847}; ...	32	30.5	444.5	481.5	1.08324	685
sp|Q07021|C1QBP_HUMAN	Complement component 1 Q subcomponent-binding protein, mitochondrial; ...	15.5	15.5	848.5	918.5	1.0825	687.5
sp|Q8NCA5|FA98A_HUMAN	Protein FAM98A {ECO:0000305};	15.5	15.5	848.5	918.5	1.0825	687.5
tr|A0A6Q8PHA5|A0A6Q8PHA5_HUMAN	Histidine--tRNA ligase, cytoplasmic {ECO:0000256|ARBA:ARBA00015302}; ...	15.5	15.5	848.5	918.5	1.0825	687.5
tr|A0A0A0MS69|A0A0A0MS69_HUMAN	Phosphodiesterase {ECO:0000256|RuleBase:RU363067}; EC 3.1.4.- ...	15.5	15.5	848.5	918.5	1.0825	687.5
tr|A0A0A0MRM9|A0A0A0MRM9_HUMAN	Nucleolar and coiled-body phosphoprotein 1 {ECO:0000313|Ensembl:ENSP00000359024}; ...	40	38	355.5	384.5	1.08158	690
sp|Q8IY81|SPB1_HUMAN	pre-rRNA 2—-O-ribose RNA methyltransferase FTSJ3 {ECO:0000255|HAMAP-Rule:MF_03163}; ...	39	37	364.5	394	1.08093	691
sp|P04843|RPN1_HUMAN	Dolichyl-diphosphooligosaccharide--protein glycosyltransferase ...	90	82	125	135	1.08	692
sp|P29401|TKT_HUMAN	Transketolase; TK; EC 2.2.1.1 {ECO:0000269|PubMed:27259054};	55	53	240	259	1.07917	693
sp|P50281|MMP14_HUMAN	Matrix metalloproteinase-14; MMP-14; EC 3.4.24.80; MMP-X1; Membrane-type ...	15	15	876	944	1.07763	695.5
sp|P55769|NH2L1_HUMAN	NHP2-like protein 1; High mobility group-like nuclear protein ...	15	15	876	944	1.07763	695.5
sp|Q15003|CND2_HUMAN	Condensin complex subunit 2; Barren homolog protein 1; Chromosome-associated ...	15	15	876	944	1.07763	695.5
sp|O14974|MYPT1_HUMAN	Protein phosphatase 1 regulatory subunit 12A; Myosin phosphatase-targeting ...	15	15	876	944	1.07763	695.5
sp|O75190|DNJB6_HUMAN	DnaJ homolog subfamily B member 6; HHDJ1; Heat shock protein J2; HSJ-2; MRJ; MSJ-1;	4	3	1869.5	2014.5	1.07756	700
tr|F8VQZ7|F8VQZ7_HUMAN	Methionine aminopeptidase 2 {ECO:0000256|HAMAP-Rule:MF_03175}; ...	4	3	1869.5	2014.5	1.07756	700
sp|P06744|G6PI_HUMAN	Glucose-6-phosphate isomerase {ECO:0000303|PubMed:2387591}; GPI ...	4	3	1869.5	2014.5	1.07756	700
sp|Q9NYJ8|TAB2_HUMAN	TGF-beta-activated kinase 1 and MAP3K7-binding protein 2 {ECO:0000305}; ...	4	3	1869.5	2014.5	1.07756	700
sp|P85037|FOXK1_HUMAN	Forkhead box protein K1 {ECO:0000303|PubMed:15202027, ECO:0000303|PubMed:15289879}; ...	4	3	1869.5	2014.5	1.07756	700
tr|E9PDF6|E9PDF6_HUMAN	Unconventional myosin-Ib {ECO:0000313|Ensembl:ENSP00000376130}; ...	34	33	417	449	1.07674	703
sp|Q92504|S39A7_HUMAN	Zinc transporter SLC39A7; Histidine-rich membrane protein Ke4 ...	20.5	21	666	717	1.07658	705
sp|Q13045|FLII_HUMAN	Protein flightless-1 homolog;	20.5	21	666	717	1.07658	705
sp|P42285|MTREX_HUMAN	Exosome RNA helicase MTR4 {ECO:0000305}; EC 3.6.4.13 {ECO:0000269|PubMed:29844170}; ...	20.5	21	666	717	1.07658	705
sp|Q6P1X5|TAF2_HUMAN	Transcription initiation factor TFIID subunit 2; 150 kDa cofactor ...	5.5	5	1641.5	1765.5	1.07554	709
tr|A0A5F9UK94|A0A5F9UK94_HUMAN	AMP deaminase {ECO:0000256|ARBA:ARBA00012775, ECO:0000256|PIRNR:PIRNR001251}; ...	5.5	5	1641.5	1765.5	1.07554	709
sp|Q8NFV4|ABHDB_HUMAN	Protein ABHD11 {ECO:0000305}; EC 3.-.-.-; Alpha/beta hydrolase ...	5.5	5	1641.5	1765.5	1.07554	709
sp|Q9NQT4|EXOS5_HUMAN	Exosome complex component RRP46; Chronic myelogenous leukemia ...	5.5	5	1641.5	1765.5	1.07554	709
sp|Q14240|IF4A2_HUMAN	Eukaryotic initiation factor 4A-II; eIF-4A-II; eIF4A-II; EC 3.6.4.13; ...	5.5	5	1641.5	1765.5	1.07554	709
sp|Q8NC56|LEMD2_HUMAN	LEM domain-containing protein 2; hLEM2;	12.5	12.5	1008.5	1084.5	1.07536	712
tr|C9JRZ6|C9JRZ6_HUMAN	MICOS complex subunit MIC19 {ECO:0000313|Ensembl:ENSP00000389297}; ...	20	20.5	681.5	732.5	1.07483	713
sp|Q86W92|LIPB1_HUMAN	Liprin-beta-1; Protein tyrosine phosphatase receptor type f polypeptide-interacting ...	10	10	1170	1257	1.07436	715
sp|P19388|RPAB1_HUMAN	DNA-directed RNA polymerases I, II, and III subunit RPABC1; RNA ...	10	10	1170	1257	1.07436	715
sp|Q68CZ2|TENS3_HUMAN	Tensin-3; Tensin-like SH2 domain-containing protein 1; Tumor endothelial marker 6;	10	10	1170	1257	1.07436	715
sp|O60832|DKC1_HUMAN	H/ACA ribonucleoprotein complex subunit DKC1; EC 5.4.99.- {ECO:0000305|PubMed:25219674}; ...	51.5	50	262.5	282	1.07429	717
tr|A0A0B4J2E5|A0A0B4J2E5_HUMAN	Utp12 domain-containing protein {ECO:0000259|Pfam:PF04003};	10.5	10.5	1134	1218	1.07407	718.5
sp|P82663|RT25_HUMAN	28S ribosomal protein S25, mitochondrial; MRP-S25; S25mt; Mitochondrial ...	10.5	10.5	1134	1218	1.07407	718.5
tr|A0A087WU53|A0A087WU53_HUMAN	Dolichyl-diphosphooligosaccharide--protein glycosyltransferase ...	13.5	13.5	957	1027.5	1.07367	720
sp|Q9Y2A7|NCKP1_HUMAN	Nck-associated protein 1; NAP 1; Membrane-associated protein HEM-2; p125Nap1;	41	39	348.5	374	1.07317	721
sp|O43237|DC1L2_HUMAN	Cytoplasmic dynein 1 light intermediate chain 2; Dynein light ...	11	11	1103	1183	1.07253	722
sp|P14866|HNRPL_HUMAN	Heterogeneous nuclear ribonucleoprotein L; hnRNP L;	196.5	188.5	34.5	37	1.07246	723
sp|O75569|PRKRA_HUMAN	Interferon-inducible double-stranded RNA-dependent protein kinase ...	5	4.5	1714.5	1837.5	1.07174	728.5
sp|Q9Y388|RBMX2_HUMAN	RNA-binding motif protein, X-linked 2;	5	4.5	1714.5	1837.5	1.07174	728.5
sp|Q8NCH0|CHSTE_HUMAN	Carbohydrate sulfotransferase 14; EC 2.8.2.35; Dermatan 4-sulfotransferase ...	5	4.5	1714.5	1837.5	1.07174	728.5
sp|Q9BUV8|RCAF1_HUMAN	Respirasome Complex Assembly Factor 1 {ECO:0000303|PubMed:31536960}; ...	5	4.5	1714.5	1837.5	1.07174	728.5
sp|Q9NXV6|CARF_HUMAN	CDKN2A-interacting protein; Collaborator of ARF;	5	4.5	1714.5	1837.5	1.07174	728.5
sp|O43427|FIBP_HUMAN	Acidic fibroblast growth factor intracellular-binding protein; ...	5	4.5	1714.5	1837.5	1.07174	728.5
sp|Q9BXB5|OSB10_HUMAN	Oxysterol-binding protein-related protein 10; ORP-10; OSBP-related ...	5	4.5	1714.5	1837.5	1.07174	728.5
sp|O60318|GANP_HUMAN	Germinal-center associated nuclear protein; GANP; EC 2.3.1.48 ...	5	4.5	1714.5	1837.5	1.07174	728.5
sp|Q86YP4|P66A_HUMAN	Transcriptional repressor p66-alpha; Hp66alpha; GATA zinc finger ...	5	4.5	1714.5	1837.5	1.07174	728.5
sp|P23528|COF1_HUMAN	Cofilin-1; 18 kDa phosphoprotein; p18; Cofilin, non-muscle isoform; ...	5	4.5	1714.5	1837.5	1.07174	728.5
sp|Q12888|TP53B_HUMAN	TP53-binding protein 1 {ECO:0000305}; 53BP1 {ECO:0000303|PubMed:9748285}; ...	27.5	27	516	553	1.07171	734
sp|O75475|PSIP1_HUMAN	PC4 and SFRS1-interacting protein; CLL-associated antigen KW-7; ...	47	46	294	315	1.07143	735
sp|P18077|RL35A_HUMAN	60S ribosomal protein L35a; Cell growth-inhibiting gene 33 protein; ...	25.5	25	557	596.5	1.07092	736.5
tr|E7EMK3|E7EMK3_HUMAN	Flotillin {ECO:0000256|RuleBase:RU366054};	25.5	25	557	596.5	1.07092	736.5
sp|Q9NUL7|DDX28_HUMAN	Probable ATP-dependent RNA helicase DDX28; EC 3.6.4.13; Mitochondrial ...	9	9	1244	1332	1.07074	738.5
tr|H3BSC1|H3BSC1_HUMAN	Ras-related protein Rab-11A {ECO:0000313|Ensembl:ENSP00000456638}; ...	9	9	1244	1332	1.07074	738.5
sp|Q99714|HCD2_HUMAN	3-hydroxyacyl-CoA dehydrogenase type-2; EC 1.1.1.35 {ECO:0000269|PubMed:10600649, ...	17	17.5	785.5	841	1.07066	740
sp|P78357|CNTP1_HUMAN	Contactin-associated protein 1; Caspr; Caspr1; Neurexin IV; Neurexin-4; ...	21	21.5	653.5	699	1.06963	741
sp|Q92974|ARHG2_HUMAN	Rho guanine nucleotide exchange factor 2; Guanine nucleotide exchange factor H1; GEF-H1; Microtubule-regulated Rho-GEF; Proliferating cell nucleolar antigen p40;	12	12	1042.5	1114.5	1.06906	743
sp|P08754|GNAI3_HUMAN	Guanine nucleotide-binding protein G(i) subunit alpha-3; G(i) ...	12	12	1042.5	1114.5	1.06906	743
sp|Q8IWS0|PHF6_HUMAN	PHD finger protein 6; PHD-like zinc finger protein;	12	12	1042.5	1114.5	1.06906	743
sp|P49257|LMAN1_HUMAN	Protein ERGIC-53; ER-Golgi intermediate compartment 53 kDa protein; ...	23	23	610.5	652.5	1.0688	745.5
sp|P11498|PYC_HUMAN	Pyruvate carboxylase, mitochondrial; EC 6.4.1.1; Pyruvic carboxylase; ...	23	23	610.5	652.5	1.0688	745.5
sp|Q9Y3Y2|CHTOP_HUMAN	Chromatin target of PRMT1 protein; Friend of PRMT1 protein; Small ...	42	39.5	342.5	366	1.06861	747
sp|Q5JTV8|TOIP1_HUMAN	Torsin-1A-interacting protein 1; Lamin-associated protein 1B; ...	29	28.5	486	519	1.0679	748
sp|Q9H0S4|DDX47_HUMAN	Probable ATP-dependent RNA helicase DDX47; EC 3.6.4.13; DEAD box protein 47;	17.5	18	767	819	1.0678	749
sp|Q9H0H5|RGAP1_HUMAN	Rac GTPase-activating protein 1; Male germ cell RacGap; MgcRacGAP; ...	8.5	8.5	1281	1367	1.06714	751.5
sp|P82914|RT15_HUMAN	28S ribosomal protein S15, mitochondrial; MRP-S15; S15mt; Mitochondrial ...	8.5	8.5	1281	1367	1.06714	751.5
sp|Q96FN4|CPNE2_HUMAN	Copine-2 {ECO:0000305}; Copine II {ECO:0000250|UniProtKB:Q99829, ...	8.5	8.5	1281	1367	1.06714	751.5
tr|A0A6Q8PFU3|A0A6Q8PFU3_HUMAN	Platelet-activating factor acetylhydrolase IB subunit alpha {ECO:0000256|HAMAP-Rule:MF_03141}; ...	8.5	8.5	1281	1367	1.06714	751.5
sp|Q5QJE6|TDIF2_HUMAN	Deoxynucleotidyltransferase terminal-interacting protein 2; Estrogen ...	11.5	11.5	1075.5	1147.5	1.06695	755
tr|E7ESL0|E7ESL0_HUMAN	39S ribosomal protein L22, mitochondrial {ECO:0000256|ARBA:ARBA00016447}; ...	11.5	11.5	1075.5	1147.5	1.06695	755
sp|Q9P015|RM15_HUMAN	39S ribosomal protein L15, mitochondrial; L15mt; MRP-L15; Mitochondrial ...	11.5	11.5	1075.5	1147.5	1.06695	755
sp|Q9NTJ3|SMC4_HUMAN	Structural maintenance of chromosomes protein 4; SMC protein 4; SMC-4; Chromosome-associated polypeptide C; hCAP-C; XCAP-C homolog;	67	62.5	187	199.5	1.06684	757
sp|Q13322|GRB10_HUMAN	Growth factor receptor-bound protein 10; GRB10 adapter protein; ...	3.5	2	1941.5	2069.5	1.06593	759.5
tr|H7BZ14|H7BZ14_HUMAN	Peptidyl-prolyl cis-trans isomerase {ECO:0000256|RuleBase:RU363019}; ...	3.5	2	1941.5	2069.5	1.06593	759.5
sp|Q9UPT8|ZC3H4_HUMAN	Zinc finger CCCH domain-containing protein 4;	3.5	2	1941.5	2069.5	1.06593	759.5
tr|I3L2J0|I3L2J0_HUMAN	Protein capicua homolog {ECO:0000313|Ensembl:ENSP00000459719}; ...	3.5	2	1941.5	2069.5	1.06593	759.5
sp|P59998|ARPC4_HUMAN	Actin-related protein 2/3 complex subunit 4; Arp2/3 complex 20 ...	29.5	29	479.5	511	1.06569	762
sp|P52907|CAZA1_HUMAN	F-actin-capping protein subunit alpha-1; CapZ alpha-1;	7	7	1436	1530	1.06546	765.5
tr|H7C1U3|H7C1U3_HUMAN	Coiled-coil and C2 domain-containing protein 1B {ECO:0000313|Ensembl:ENSP00000402440}; ...	7	7	1436	1530	1.06546	765.5
sp|O14949|QCR8_HUMAN	Cytochrome b-c1 complex subunit 8; Complex III subunit 8; Complex ...	7	7	1436	1530	1.06546	765.5
tr|M0QXB4|M0QXB4_HUMAN	Coatomer subunit epsilon {ECO:0000256|ARBA:ARBA00015828}; Epsilon-coat ...	7	7	1436	1530	1.06546	765.5
sp|Q9NTZ6|RBM12_HUMAN	RNA-binding protein 12; RNA-binding motif protein 12; SH3/WW domain anchor protein in the nucleus; SWAN;	7	7	1436	1530	1.06546	765.5
sp|Q15149-2|PLEC_HUMAN	Plectin; PCN; PLTN; Hemidesmosomal protein 1; HD1; Plectin-1; ...	7	7	1436	1530	1.06546	765.5
sp|O60306|AQR_HUMAN	RNA helicase aquarius {ECO:0000303|PubMed:25599396}; EC 3.6.4.13 ...	39.5	38	361	384.5	1.0651	769
sp|Q9P2I0|CPSF2_HUMAN	Cleavage and polyadenylation specificity factor subunit 2; Cleavage ...	14.5	14.5	911.5	970.5	1.06473	771
tr|H0YHX9|H0YHX9_HUMAN	Nascent polypeptide-associated complex subunit alpha {ECO:0000313|Ensembl:ENSP00000448039}; ...	14.5	14.5	911.5	970.5	1.06473	771
sp|Q9UBU9|NXF1_HUMAN	Nuclear RNA export factor 1; Tip-associated protein; Tip-associating ...	14.5	14.5	911.5	970.5	1.06473	771
sp|Q12906-7|ILF3_HUMAN	Interleukin enhancer-binding factor 3; Double-stranded RNA-binding ...	225.5	209.5	32	34	1.0625	773
sp|O60568|PLOD3_HUMAN	Multifunctional procollagen lysine hydroxylase and glycosyltransferase ...	68.5	65	176.5	187.5	1.06232	774
sp|Q71DI3|H32_HUMAN	Histone H3.2; H3-clustered histone 13 {ECO:0000312|HGNC:HGNC:25311}; ...	98.5	92	104.5	111	1.0622	775
sp|P62273|RS29_HUMAN	40S ribosomal protein S29; Small ribosomal subunit protein uS14 ...	6.5	6.5	1492.5	1585	1.06198	776.5
sp|Q8TDW0|LRC8C_HUMAN	Volume-regulated anion channel subunit LRRC8C {ECO:0000305}; Factor for adipocyte differentiation 158 {ECO:0000303|PubMed:15564382}; Leucine-rich repeat-containing protein 8C {ECO:0000303|PubMed:22532330};	6.5	6.5	1492.5	1585	1.06198	776.5
sp|P82675|RT05_HUMAN	28S ribosomal protein S5, mitochondrial; MRP-S5; S5mt; Mitochondrial ...	19	19.5	718.5	763	1.06193	778.5
tr|H3BS72|H3BS72_HUMAN	Very-long-chain (3R)-3-hydroxyacyl-CoA dehydratase {ECO:0000256|RuleBase:RU363109}; ...	19	19.5	718.5	763	1.06193	778.5
sp|P50454|SERPH_HUMAN	Serpin H1; 47 kDa heat shock protein; Arsenic-transactivated protein 3; AsTP3; Cell proliferation-inducing gene 14 protein; Collagen-binding protein; Colligin; Rheumatoid arthritis-related antigen RA-A47; Flags: Precursor;	16	16.5	824	874.5	1.06129	780
sp|Q14764|MVP_HUMAN	Major vault protein; MVP; Lung resistance-related protein;	70	65.5	173.5	184	1.06052	781
sp|P68371|TBB4B_HUMAN	Tubulin beta-4B chain; Tubulin beta-2 chain; Tubulin beta-2C chain;	18.5	19	736	780.5	1.06046	782
sp|Q13405|RM49_HUMAN	39S ribosomal protein L49, mitochondrial; L49mt; MRP-L49; Mitochondrial ...	4.5	4	1789	1896.5	1.06009	787
sp|Q13509|TBB3_HUMAN	Tubulin beta-3 chain; Tubulin beta-4 chain; Tubulin beta-III; ...	4.5	4	1789	1896.5	1.06009	787
tr|Q5H909|Q5H909_HUMAN	Melanoma-associated antigen D2 {ECO:0000313|Ensembl:ENSP00000336962}; ...	4.5	4	1789	1896.5	1.06009	787
sp|Q96FJ2|DYL2_HUMAN	Dynein light chain 2, cytoplasmic; 8 kDa dynein light chain b; ...	4.5	4	1789	1896.5	1.06009	787
tr|A0A0D9SEI0|A0A0D9SEI0_HUMAN	Mitochondrial transcription rescue factor 1 {ECO:0000313|Ensembl:ENSP00000485698}; ...	4.5	4	1789	1896.5	1.06009	787
sp|Q92615|LAR4B_HUMAN	La-related protein 4B; La ribonucleoprotein domain family member ...	4.5	4	1789	1896.5	1.06009	787
sp|Q7Z7C8|TAF8_HUMAN	Transcription initiation factor TFIID subunit 8; Protein taube ...	4.5	4	1789	1896.5	1.06009	787
tr|Q5TDH4|Q5TDH4_HUMAN	DnaJ homolog subfamily C member 16 {ECO:0000256|ARBA:ARBA00020921}; ...	4.5	4	1789	1896.5	1.06009	787
sp|P29372|3MG_HUMAN	DNA-3-methyladenine glycosylase; EC 3.2.2.21; 3-alkyladenine DNA glycosylase; 3-methyladenine DNA glycosidase; ADPG; N-methylpurine-DNA glycosylase; Flags: Precursor;	4.5	4	1789	1896.5	1.06009	787
tr|D6RBS5|D6RBS5_HUMAN	ELMO domain-containing protein 2 {ECO:0000313|Ensembl:ENSP00000422582}; ...	8	8	1330.5	1410	1.05975	793.5
sp|Q9BSF4|TIM29_HUMAN	Mitochondrial import inner membrane translocase subunit Tim29 ...	8	8	1330.5	1410	1.05975	793.5
sp|Q12907|LMAN2_HUMAN	Vesicular integral-membrane protein VIP36; Glycoprotein GP36b; ...	8	8	1330.5	1410	1.05975	793.5
sp|Q9BVJ6|UT14A_HUMAN	U3 small nucleolar RNA-associated protein 14 homolog A; Antigen ...	8	8	1330.5	1410	1.05975	793.5
sp|O00505|IMA4_HUMAN	Importin subunit alpha-4; Importin alpha Q2; Qip2; Karyopherin ...	7.5	7.5	1386	1467.5	1.0588	798
tr|H3BSB3|H3BSB3_HUMAN	M-phase phosphoprotein 6 {ECO:0000313|Ensembl:ENSP00000456626}; ...	7.5	7.5	1386	1467.5	1.0588	798
sp|Q9NYI0|PSD3_HUMAN	PH and SEC7 domain-containing protein 3; Epididymis tissue protein ...	7.5	7.5	1386	1467.5	1.0588	798
sp|Q96KC8|DNJC1_HUMAN	DnaJ homolog subfamily C member 1; DnaJ protein homolog MTJ1; ...	7.5	7.5	1386	1467.5	1.0588	798
sp|Q86V48|LUZP1_HUMAN	Leucine zipper protein 1;	7.5	7.5	1386	1467.5	1.0588	798
sp|P62081|RS7_HUMAN	40S ribosomal protein S7; Small ribosomal subunit protein eS7 ...	35	34	409	432.5	1.05746	801
tr|A0A024R4K9|A0A024R4K9_HUMAN	Ion channel TACAN {ECO:0000313|Ensembl:ENSP00000480803}; Transmembrane ...	3.5	2.5	1941.5	2053	1.05743	803.5
tr|Q4VXZ8|Q4VXZ8_HUMAN	2,4-dienoyl-CoA reductase 2 {ECO:0000256|ARBA:ARBA00026167}; EC 1.3.1.124 {ECO:0000256|ARBA:ARBA00026117}; Peroxisomal 2,4-dienoyl-CoA reductase {ECO:0000256|ARBA:ARBA00026221};	3.5	2.5	1941.5	2053	1.05743	803.5
tr|A0A1B0GW37|A0A1B0GW37_HUMAN	Nuclear factor 1 {ECO:0000256|RuleBase:RU000690};	3.5	2.5	1941.5	2053	1.05743	803.5
sp|Q8NBZ7|UXS1_HUMAN	UDP-glucuronic acid decarboxylase 1; EC 4.1.1.35; UDP-glucuronate ...	3.5	2.5	1941.5	2053	1.05743	803.5
sp|Q9BR76|COR1B_HUMAN	Coronin-1B; Coronin-2;	15.5	16	848.5	895	1.0548	806.5
tr|Q96I63|Q96I63_HUMAN	ATP-dependent zinc metalloprotease YME1L1 {ECO:0000313|Ensembl:ENSP00000365139}; ...	15.5	16	848.5	895	1.0548	806.5
sp|P08574|CY1_HUMAN	Cytochrome c1, heme protein, mitochondrial; EC 7.1.1.8; Complex ...	25.5	25.5	557	587	1.05386	808
sp|P46783|RS10_HUMAN	40S ribosomal protein S10; Small ribosomal subunit protein eS10 ...	21.5	22	645.5	680	1.05345	809
sp|Q14103|HNRPD_HUMAN	Heterogeneous nuclear ribonucleoprotein D0; hnRNP D0; AU-rich ...	58	57.5	219.5	231	1.05239	810
sp|Q9BT88|SYT11_HUMAN	Synaptotagmin-11 {ECO:0000305}; Synaptotagmin XI; SytXI;	6	6	1563	1644	1.05182	815
sp|P48431|SOX2_HUMAN	Transcription factor SOX-2;	6	6	1563	1644	1.05182	815
sp|Q9Y3C6|PPIL1_HUMAN	Peptidyl-prolyl cis-trans isomerase-like 1; PPIase; EC 5.2.1.8 ...	6	6	1563	1644	1.05182	815
tr|A0A0A0MQU0|A0A0A0MQU0_HUMAN	WD repeat-containing protein 18 {ECO:0000256|ARBA:ARBA00021267}; ...	6	6	1563	1644	1.05182	815
sp|Q9Y6M9|NDUB9_HUMAN	NADH dehydrogenase 1 beta subcomplex subunit 9; Complex I-B22; ...	6	6	1563	1644	1.05182	815
sp|P40818|UBP8_HUMAN	Ubiquitin carboxyl-terminal hydrolase 8 {ECO:0000305}; EC 3.4.19.12 ...	6	6	1563	1644	1.05182	815
sp|P43490|NAMPT_HUMAN	Nicotinamide phosphoribosyltransferase; NAmPRTase; Nampt; EC 2.4.2.12 {ECO:0000250|UniProtKB:Q99KQ4}; Pre-B-cell colony-enhancing factor 1; Pre-B cell-enhancing factor; Visfatin;	6	6	1563	1644	1.05182	815
sp|P49790|NU153_HUMAN	Nuclear pore complex protein Nup153; 153 kDa nucleoporin; Nucleoporin ...	6	6	1563	1644	1.05182	815
tr|F5H5P2|F5H5P2_HUMAN	2-oxoisovalerate dehydrogenase subunit alpha {ECO:0000256|RuleBase:RU365014}; ...	6	6	1563	1644	1.05182	815
sp|O00422-2|SAP18_HUMAN	Histone deacetylase complex subunit SAP18; 18 kDa Sin3-associated ...	49	48	282	296.5	1.05142	820
sp|Q9NSD9|SYFB_HUMAN	Phenylalanine--tRNA ligase beta subunit; EC 6.1.1.20 {ECO:0000269|PubMed:20223217}; ...	27.5	27.5	516	542	1.05039	821
sp|Q13409-3|DC1I2_HUMAN	Cytoplasmic dynein 1 intermediate chain 2; Cytoplasmic dynein ...	20.5	21.5	666	699	1.04955	822
sp|Q8TAQ2|SMRC2_HUMAN	SWI/SNF complex subunit SMARCC2; BRG1-associated factor 170; BAF170; SWI/SNF complex 170 kDa subunit; SWI/SNF-related matrix-associated actin-dependent regulator of chromatin subfamily C member 2;	53	52	255	267.5	1.04902	823.5
sp|O75477|ERLN1_HUMAN	Erlin-1 {ECO:0000303|PubMed:16835267}; Endoplasmic reticulum lipid raft-associated protein 1; Protein KE04 {ECO:0000305|PubMed:11118313}; Stomatin-prohibitin-flotillin-HflC/K domain-containing protein 1; SPFH domain-containing protein 1;	30.5	30.5	459	481.5	1.04902	823.5
tr|A0A1B0GTU6|A0A1B0GTU6_HUMAN	Ceroid-lipofuscinosis neuronal protein 6 {ECO:0000313|Ensembl:ENSP00000489843}; ...	16.5	17.5	802	841	1.04863	825
sp|P50914|RL14_HUMAN	60S ribosomal protein L14; CAG-ISL 7; Large ribosomal subunit ...	46.5	46	300.5	315	1.04825	826
sp|P62906|RL10A_HUMAN	60S ribosomal protein L10a; CSA-19; Large ribosomal subunit protein ...	53.5	52.5	251.5	263.5	1.04771	827
sp|Q00839|HNRPU_HUMAN	Heterogeneous nuclear ribonucleoprotein U {ECO:0000303|PubMed:1628625}; ...	272	283	21	22	1.04762	828
sp|O95870|ABHGA_HUMAN	Phosphatidylserine lipase ABHD16A {ECO:0000305}; EC 3.1.-.- {ECO:0000250|UniProtKB:Q9Z1Q2}; ...	13	13.5	981	1027.5	1.0474	829
sp|Q15629|TRAM1_HUMAN	Translocating chain-associated membrane protein 1 {ECO:0000303|PubMed:19121997}; ...	26.5	26.5	539.5	565	1.04727	830
sp|O15042|SR140_HUMAN	U2 snRNP-associated SURP motif-containing protein; 140 kDa Ser/Arg-rich ...	82	79	138	144.5	1.0471	831
sp|Q9NWH9|SLTM_HUMAN	SAFB-like transcription modulator; Modulator of estrogen-induced ...	77.5	75	149	156	1.04698	832
tr|E7ESY4|E7ESY4_HUMAN	Metastasis-associated protein MTA1 {ECO:0000313|Ensembl:ENSP00000385702}; ...	12.5	13	1008.5	1055.5	1.0466	834
tr|E7EX90|E7EX90_HUMAN	Dynactin subunit 1 {ECO:0000256|ARBA:ARBA00016574};	12.5	13	1008.5	1055.5	1.0466	834
sp|P62304|RUXE_HUMAN	Small nuclear ribonucleoprotein E; snRNP-E; Sm protein E; Sm-E; ...	12.5	13	1008.5	1055.5	1.0466	834
sp|Q03164|KMT2A_HUMAN	Histone-lysine N-methyltransferase 2A; Lysine N-methyltransferase ...	4	3.5	1869.5	1956	1.04627	839.5
sp|Q9Y6M7-6|S4A7_HUMAN	Sodium bicarbonate cotransporter 3; Electroneutral Na/HCO(3) cotransporter; Sodium bicarbonate cotransporter 2; Sodium bicarbonate cotransporter 2b; Bicarbonate transporter; Solute carrier family 4 member 7;	4	3.5	1869.5	1956	1.04627	839.5
sp|Q9UHV9|PFD2_HUMAN	Prefoldin subunit 2;	4	3.5	1869.5	1956	1.04627	839.5
sp|Q92572|AP3S1_HUMAN	AP-3 complex subunit sigma-1; AP-3 complex subunit sigma-3A; Adaptor-related protein complex 3 subunit sigma-1; Clathrin-associated/assembly/adaptor protein, small 3; Sigma-3A-adaptin; Sigma3A-adaptin; Sigma-adaptin 3a;	4	3.5	1869.5	1956	1.04627	839.5
sp|Q8WXX5|DNJC9_HUMAN	DnaJ homolog subfamily C member 9; HDJC9 {ECO:0000303|PubMed:17182002}; ...	4	3.5	1869.5	1956	1.04627	839.5
sp|Q92769|HDAC2_HUMAN	Histone deacetylase 2 {ECO:0000305}; HD2; EC 3.5.1.98 {ECO:0000269|PubMed:28497810}; ...	4	3.5	1869.5	1956	1.04627	839.5
sp|Q9H8H3|MET7A_HUMAN	Putative methyltransferase-like protein 7A {ECO:0000305}; EC 2.1.1.- {ECO:0000305}; Protein AAM-B {ECO:0000303|PubMed:19773358}; Flags: Precursor;	4	3.5	1869.5	1956	1.04627	839.5
sp|Q8IXK0|PHC2_HUMAN	Polyhomeotic-like protein 2; hPH2; Early development regulatory ...	4	3.5	1869.5	1956	1.04627	839.5
sp|P63244|RACK1_HUMAN	Receptor of activated protein C kinase 1; Cell proliferation-inducing ...	33.5	33.5	422	441.5	1.04621	844
sp|P26640|SYVC_HUMAN	Valine--tRNA ligase {ECO:0000305}; EC 6.1.1.9 {ECO:0000269|PubMed:8428657}; ...	32	31.5	444.5	464.5	1.04499	845
sp|P50479|PDLI4_HUMAN	PDZ and LIM domain protein 4; LIM protein RIL; Reversion-induced ...	32.5	32	439.5	459	1.04437	846
sp|P51531|SMCA2_HUMAN	Probable global transcription activator SNF2L2; EC 3.6.4.-; ATP-dependent ...	24	24	593	619	1.04384	847
sp|Q96N67-3|DOCK7_HUMAN	Dedicator of cytokinesis protein 7;	60.5	60.5	206.5	215.5	1.04358	848
tr|A0A1B0GWJ0|A0A1B0GWJ0_HUMAN	Adenylosuccinate lyase {ECO:0000256|RuleBase:RU361172}; ASL {ECO:0000256|RuleBase:RU361172}; ...	10.5	11	1134	1183	1.04321	849.5
tr|E7ETU7|E7ETU7_HUMAN	39S ribosomal protein L3, mitochondrial {ECO:0000313|Ensembl:ENSP00000398536}; ...	10.5	11	1134	1183	1.04321	849.5
sp|Q14966|ZN638_HUMAN	Zinc finger protein 638; Cutaneous T-cell lymphoma-associated ...	24.5	24.5	581	606	1.04303	851
sp|O94804|STK10_HUMAN	Serine/threonine-protein kinase 10; EC 2.7.11.1; Lymphocyte-oriented ...	13.5	14	957	998	1.04284	852
tr|E9PJH7|E9PJH7_HUMAN	Mitochondrial glutamate carrier 1 {ECO:0000313|Ensembl:ENSP00000431829}; ...	9	9.5	1244	1296.5	1.0422	854
sp|P33897|ABCD1_HUMAN	ATP-binding cassette sub-family D member 1 {ECO:0000305}; EC 3.1.2.- {ECO:0000269|PubMed:29397936, ECO:0000269|PubMed:33500543}; EC 7.6.2.- {ECO:0000269|PubMed:11248239, ECO:0000269|PubMed:29397936, ECO:0000269|PubMed:33500543, ECO:0000305|PubMed:16946495 ...	9	9.5	1244	1296.5	1.0422	854
sp|O14908|GIPC1_HUMAN	PDZ domain-containing protein GIPC1; GAIP C-terminus-interacting ...	9	9.5	1244	1296.5	1.0422	854
sp|P40937|RFC5_HUMAN	Replication factor C subunit 5; Activator 1 36 kDa subunit; A1 ...	10	10.5	1170	1218	1.04103	856.5
sp|Q9HC35|EMAL4_HUMAN	Echinoderm microtubule-associated protein-like 4; EMAP-4; Restrictedly ...	10	10.5	1170	1218	1.04103	856.5
tr|B5MCF9|B5MCF9_HUMAN	Pescadillo homolog {ECO:0000256|HAMAP-Rule:MF_03028};	23	23.5	610.5	635.5	1.04095	858
sp|Q14697|GANAB_HUMAN	Neutral alpha-glucosidase AB; EC 3.2.1.207 {ECO:0000269|PubMed:10929008}; ...	16	17	824	857.5	1.04066	859.5
tr|C9JQV0|C9JQV0_HUMAN	Uncharacterized protein C7orf50 {ECO:0000313|Ensembl:ENSP00000420130}; ...	16	17	824	857.5	1.04066	859.5
sp|Q9ULC4|MCTS1_HUMAN	Malignant T-cell-amplified sequence 1; MCT-1; Multiple copies ...	21	22	653.5	680	1.04055	861
sp|P02545-2|LMNA_HUMAN	Prelamin-A/C; Contains: Lamin-A/C; 70 kDa lamin; Renal carcinoma ...	11	11.5	1103	1147.5	1.04034	863
tr|B4E2Q0|B4E2Q0_HUMAN	Calcium-transporting ATPase {ECO:0000256|RuleBase:RU361146}; EC 7.2.2.10 {ECO:0000256|RuleBase:RU361146};	11	11.5	1103	1147.5	1.04034	863
sp|Q8WUQ7|CATIN_HUMAN	Cactin; Renal carcinoma antigen NY-REN-24;	11	11.5	1103	1147.5	1.04034	863
tr|J3QSD7|J3QSD7_HUMAN	Cyclin-dependent kinase 12 {ECO:0000313|Ensembl:ENSP00000464641}; ...	12	12.5	1042.5	1084.5	1.04029	865
sp|P62937|PPIA_HUMAN	Peptidyl-prolyl cis-trans isomerase A; PPIase A; EC 5.2.1.8 {ECO:0000269|PubMed:2001362, ...	9.5	10	1208.5	1257	1.04013	867.5
sp|Q9UM00|TMCO1_HUMAN	Calcium load-activated calcium channel {ECO:0000305|PubMed:27212239}; ...	9.5	10	1208.5	1257	1.04013	867.5
sp|P98155|VLDLR_HUMAN	Very low-density lipoprotein receptor; VLDL receptor; VLDL-R; ...	9.5	10	1208.5	1257	1.04013	867.5
sp|Q99567|NUP88_HUMAN	Nuclear pore complex protein Nup88; 88 kDa nucleoporin; Nucleoporin ...	9.5	10	1208.5	1257	1.04013	867.5
tr|E7EPT4|E7EPT4_HUMAN	NADH dehydrogenase flavoprotein 2, mitochondrial {ECO:0000256|ARBA:ARBA00021380}; ...	18	19	750.5	780.5	1.03997	870
tr|E9PQ61|E9PQ61_HUMAN	Zinc finger CCCH domain-containing protein 11A {ECO:0000313|Ensembl:ENSP00000432602}; ...	8.5	9	1281	1332	1.03981	871
sp|A5YKK6|CNOT1_HUMAN	CCR4-NOT transcription complex subunit 1; CCR4-associated factor ...	19	20	718.5	746.5	1.03897	872
tr|E7ET40|E7ET40_HUMAN	Urokinase-type plasminogen activator {ECO:0000256|ARBA:ARBA00019414}; ...	3.5	3	1941.5	2014.5	1.0376	876.5
sp|Q15654|TRIP6_HUMAN	Thyroid receptor-interacting protein 6; TR-interacting protein ...	3.5	3	1941.5	2014.5	1.0376	876.5
tr|J3QW43|J3QW43_HUMAN	Mannose-P-dolichol utilization defect 1 protein {ECO:0000313|Ensembl:ENSP00000379758}; ...	3.5	3	1941.5	2014.5	1.0376	876.5
sp|Q15061|WDR43_HUMAN	WD repeat-containing protein 43; U3 small nucleolar RNA-associated ...	3.5	3	1941.5	2014.5	1.0376	876.5
sp|Q6UX07|DHR13_HUMAN	Dehydrogenase/reductase SDR family member 13; EC 1.1.-.- {ECO:0000305}; ...	3.5	3	1941.5	2014.5	1.0376	876.5
tr|B7ZKW7|B7ZKW7_HUMAN	Receptor protein-tyrosine kinase {ECO:0000256|ARBA:ARBA00011902}; ...	3.5	3	1941.5	2014.5	1.0376	876.5
sp|P32189|GLPK_HUMAN	Glycerol kinase; GK; Glycerokinase; EC 2.7.1.30; ATP:glycerol ...	3.5	3	1941.5	2014.5	1.0376	876.5
sp|Q13112|CAF1B_HUMAN	Chromatin assembly factor 1 subunit B {ECO:0000305}; CAF-1 subunit ...	3.5	3	1941.5	2014.5	1.0376	876.5
sp|Q8N1G4|LRC47_HUMAN	Leucine-rich repeat-containing protein 47;	90.5	85.5	122.5	127	1.03673	881
sp|P46781|RS9_HUMAN	40S ribosomal protein S9; Small ribosomal subunit protein uS4 ...	39.5	39	361	374	1.03601	882
sp|O14734|ACOT8_HUMAN	Acyl-coenzyme A thioesterase 8; Acyl-CoA thioesterase 8; EC 3.1.2.1 ...	5.5	5.5	1641.5	1700.5	1.03594	885
tr|A0A2R8YFG2|A0A2R8YFG2_HUMAN	Nicotinamide-nucleotide adenylyltransferase {ECO:0000256|RuleBase:RU362021}; ...	5.5	5.5	1641.5	1700.5	1.03594	885
sp|Q9UBV2|SE1L1_HUMAN	Protein sel-1 homolog 1; Suppressor of lin-12-like protein 1; ...	5.5	5.5	1641.5	1700.5	1.03594	885
tr|Q5H919|Q5H919_HUMAN	HIV Tat-specific factor 1 {ECO:0000313|Ensembl:ENSP00000412420}; ...	5.5	5.5	1641.5	1700.5	1.03594	885
sp|Q14249|NUCG_HUMAN	Endonuclease G, mitochondrial; Endo G; EC 3.1.30.-; Flags: Precursor; ...	5.5	5.5	1641.5	1700.5	1.03594	885
sp|Q96CT7|CC124_HUMAN	Coiled-coil domain-containing protein 124;	14.5	15	911.5	944	1.03566	888.5
sp|O75323|NIPS2_HUMAN	Protein NipSnap homolog 2; NipSnap2; Glioblastoma-amplified sequence ...	14.5	15	911.5	944	1.03566	888.5
sp|O95478|NSA2_HUMAN	Ribosome biogenesis protein NSA2 homolog; Hairy cell leukemia ...	14	14.5	938	970.5	1.03465	890
sp|Q9UHB7|AFF4_HUMAN	AF4/FMR2 family member 4; ALL1-fused gene from chromosome 5q31 ...	3	2	2003	2069.5	1.0332	891
sp|Q8IX01|SUGP2_HUMAN	SURP and G-patch domain-containing protein 2; Arginine/serine-rich-splicing ...	38	38.5	369	380	1.02981	892
sp|Q9BRD0|BUD13_HUMAN	BUD13 homolog;	5	5	1714.5	1765.5	1.02975	895
sp|Q9BZV1|UBXN6_HUMAN	UBX domain-containing protein 6 {ECO:0000305}; UBX domain-containing ...	5	5	1714.5	1765.5	1.02975	895
sp|Q9GZL7|WDR12_HUMAN	Ribosome biogenesis protein WDR12 {ECO:0000255|HAMAP-Rule:MF_03029}; ...	5	5	1714.5	1765.5	1.02975	895
sp|Q5BJF2|SGMR2_HUMAN	Sigma intracellular receptor 2 {ECO:0000305}; Sigma-2 receptor ...	5	5	1714.5	1765.5	1.02975	895
tr|K7EL81|K7EL81_HUMAN	Protein phosphatase 1 regulatory subunit 12C {ECO:0000313|Ensembl:ENSP00000465957}; ...	5	5	1714.5	1765.5	1.02975	895
sp|P05198|IF2A_HUMAN	Eukaryotic translation initiation factor 2 subunit 1; Eukaryotic ...	40	39.5	355.5	366	1.02954	898
tr|A0A0D9SG12|A0A0D9SG12_HUMAN	RNA helicase {ECO:0000256|ARBA:ARBA00012552}; EC 3.6.4.13 {ECO:0000256|ARBA:ARBA00012552}; ...	75.5	74.5	154	158.5	1.02922	899
sp|O95602|RPA1_HUMAN	DNA-directed RNA polymerase I subunit RPA1; RNA polymerase I subunit A1; EC 2.7.7.6; A190; DNA-directed RNA polymerase I largest subunit; DNA-directed RNA polymerase I subunit A; RNA polymerase I 194 kDa subunit; RPA194;	44	44	322	331	1.02795	900
sp|Q96CX2|KCD12_HUMAN	BTB/POZ domain-containing protein KCTD12; Pfetin; Predominantly ...	8	8.5	1330.5	1367	1.02743	903
sp|P30153|2AAA_HUMAN	Serine/threonine-protein phosphatase 2A 65 kDa regulatory subunit ...	8	8.5	1330.5	1367	1.02743	903
sp|O75530|EED_HUMAN	Polycomb protein EED {ECO:0000305}; hEED; Embryonic ectoderm development protein {ECO:0000303|PubMed:28229514}; WD protein associating with integrin cytoplasmic tails 1; WAIT-1;	8	8.5	1330.5	1367	1.02743	903
sp|O60524|NEMF_HUMAN	Ribosome quality control complex subunit NEMF {ECO:0000305|PubMed:25578875}; ...	8	8.5	1330.5	1367	1.02743	903
sp|Q6P1L8|RM14_HUMAN	39S ribosomal protein L14, mitochondrial; L14mt; MRP-L14; 39S ...	8	8.5	1330.5	1367	1.02743	903
sp|Q15542|TAF5_HUMAN	Transcription initiation factor TFIID subunit 5; Transcription ...	4.5	4.5	1789	1837.5	1.02711	909
sp|O15294|OGT1_HUMAN	UDP-N-acetylglucosamine--peptide N-acetylglucosaminyltransferase ...	4.5	4.5	1789	1837.5	1.02711	909
sp|Q8NBL1|PGLT1_HUMAN	Protein O-glucosyltransferase 1 {ECO:0000305}; EC 2.4.1.376 {ECO:0000269|PubMed:21490058, ...	4.5	4.5	1789	1837.5	1.02711	909
tr|J3QRN6|J3QRN6_HUMAN	Unconventional myosin-Id {ECO:0000313|Ensembl:ENSP00000464305}; ...	4.5	4.5	1789	1837.5	1.02711	909
tr|C9J084|C9J084_HUMAN	Tripartite motif-containing protein 2 {ECO:0000313|Ensembl:ENSP00000400375}; ...	4.5	4.5	1789	1837.5	1.02711	909
tr|B1AVT0|B1AVT0_HUMAN	Dual-specificity protein kinase CLK2 {ECO:0000313|Ensembl:ENSP00000347759}; ...	4.5	4.5	1789	1837.5	1.02711	909
sp|P20265|PO3F2_HUMAN	POU domain, class 3, transcription factor 2; Brain-specific homeobox/POU ...	4.5	4.5	1789	1837.5	1.02711	909
tr|A0A0C4DG89|A0A0C4DG89_HUMAN	RNA helicase {ECO:0000256|ARBA:ARBA00012552}; EC 3.6.4.13 {ECO:0000256|ARBA:ARBA00012552}; ...	41	40.5	348.5	357.5	1.02582	913
sp|Q9UNX4|WDR3_HUMAN	WD repeat-containing protein 3;	19.5	21	699	717	1.02575	914.5
sp|P62136|PP1A_HUMAN	Serine/threonine-protein phosphatase PP1-alpha catalytic subunit; ...	19.5	21	699	717	1.02575	914.5
sp|P50579|MAP2_HUMAN	Methionine aminopeptidase 2 {ECO:0000255|HAMAP-Rule:MF_03175}; ...	43	42.5	334	342.5	1.02545	916
tr|E9PG46|E9PG46_HUMAN	AP2-associated protein kinase 1 {ECO:0000313|Ensembl:ENSP00000386342}; ...	6.5	7	1492.5	1530	1.02513	918.5
sp|Q7L592|NDUF7_HUMAN	Protein arginine methyltransferase NDUFAF7, mitochondrial {ECO:0000305}; ...	6.5	7	1492.5	1530	1.02513	918.5
tr|A0A0G2JQ41|A0A0G2JQ41_HUMAN	Active breakpoint cluster region-related protein {ECO:0000256|ARBA:ARBA00019427}; ...	6.5	7	1492.5	1530	1.02513	918.5
sp|P17152|TMM11_HUMAN	Transmembrane protein 11, mitochondrial; Protein PM1; Protein ...	6.5	7	1492.5	1530	1.02513	918.5
sp|Q9H1I8|ASCC2_HUMAN	Activating signal cointegrator 1 complex subunit 2; ASC-1 complex ...	3	2.5	2003	2053	1.02496	923
tr|V9GZ59|V9GZ59_HUMAN	WD repeat-containing protein 5 {ECO:0000313|Ensembl:ENSP00000477449}; ...	3	2.5	2003	2053	1.02496	923
sp|Q5T280|CI114_HUMAN	Putative methyltransferase C9orf114 {ECO:0000305}; EC 2.1.1.- ...	3	2.5	2003	2053	1.02496	923
sp|P62877|RBX1_HUMAN	E3 ubiquitin-protein ligase RBX1; EC 2.3.2.27 {ECO:0000269|PubMed:11027288}; ...	3	2.5	2003	2053	1.02496	923
tr|F5GWA4|F5GWA4_HUMAN	BTB/POZ domain-containing adapter for CUL3-mediated RhoA degradation ...	3	2.5	2003	2053	1.02496	923
sp|P35232|PHB_HUMAN	Prohibitin 1 {ECO:0000305};	33	33.5	431.5	441.5	1.02317	926
sp|O75251|NDUS7_HUMAN	NADH dehydrogenase iron-sulfur protein 7, mitochondrial; EC 7.1.1.2 {ECO:0000269|PubMed:17275378}; Complex I-20kD; CI-20kD; NADH-ubiquinone oxidoreductase 20 kDa subunit; PSST subunit {ECO:0000303|PubMed:8938450}; Flags: Precursor;	22	23	638	652.5	1.02273	927
sp|Q15050|RRS1_HUMAN	Ribosome biogenesis regulatory protein homolog;	35.5	35.5	401.5	410.5	1.02242	928
sp|Q7L576|CYFP1_HUMAN	Cytoplasmic FMR1-interacting protein 1; Specifically Rac1-associated ...	47	47.5	294	300.5	1.02211	929
sp|Q13428|TCOF_HUMAN	Treacle protein; Treacher Collins syndrome protein;	15	16	876	895	1.02169	931.5
sp|Q8NCN5|PDPR_HUMAN	Pyruvate dehydrogenase phosphatase regulatory subunit, mitochondrial; ...	15	16	876	895	1.02169	931.5
tr|A0A6I8PRN4|A0A6I8PRN4_HUMAN	Glutamine--fructose-6-phosphate transaminase (isomerizing) {ECO:0000256|ARBA:ARBA00012916}; ...	15	16	876	895	1.02169	931.5
sp|Q9UKN8|TF3C4_HUMAN	General transcription factor 3C polypeptide 4; EC 2.3.1.48; TF3C-delta; ...	15	16	876	895	1.02169	931.5
tr|J3QR07|J3QR07_HUMAN	YTH domain-containing protein 1 {ECO:0000313|Ensembl:ENSP00000463982}; ...	31.5	32	449.5	459	1.02113	934
sp|P27635|RL10_HUMAN	60S ribosomal protein L10 {ECO:0000305}; Laminin receptor homolog; ...	65	63.5	189.5	193.5	1.02111	935
sp|Q969X6|UTP4_HUMAN	U3 small nucleolar RNA-associated protein 4 homolog; Cirhin; UTP4 small subunit processome component;	21	22.5	653.5	666.5	1.01989	936
sp|P19338|NUCL_HUMAN	Nucleolin; Protein C23;	89	85	127	129.5	1.01969	937
sp|P28331|NDUS1_HUMAN	NADH-ubiquinone oxidoreductase 75 kDa subunit, mitochondrial; ...	49	49	282	287.5	1.0195	938
sp|Q9UHA3|RLP24_HUMAN	Probable ribosome biogenesis protein RLP24; Ribosomal L24 domain-containing ...	12.5	13.5	1008.5	1027.5	1.01884	939.5
sp|Q9H6S0|YTDC2_HUMAN	3—-5— RNA helicase YTHDC2 {ECO:0000305}; EC 3.6.4.13 {ECO:0000269|PubMed:29033321}; ...	12.5	13.5	1008.5	1027.5	1.01884	939.5
sp|O43491|E41L2_HUMAN	Band 4.1-like protein 2; Erythrocyte membrane protein band 4.1-like ...	67	64.5	187	190.5	1.01872	941
sp|Q9NVP1|DDX18_HUMAN	ATP-dependent RNA helicase DDX18; EC 3.6.4.13; DEAD box protein ...	59	59.5	215.5	219.5	1.01856	942
tr|A0A087WUT6|A0A087WUT6_HUMAN	Eukaryotic translation initiation factor 5B {ECO:0000256|ARBA:ARBA00013824}; ...	70.5	69.5	172	175	1.01744	943
tr|C9J9W2|C9J9W2_HUMAN	LIM and SH3 domain protein 1 {ECO:0000313|Ensembl:ENSP00000391897}; ...	13	14	981	998	1.01733	945
sp|Q6DKI1|RL7L_HUMAN	60S ribosomal protein L7-like 1; Large ribosomal subunit protein ...	13	14	981	998	1.01733	945
sp|Q8IWA0|WDR75_HUMAN	WD repeat-containing protein 75; U3 small nucleolar RNA-associated ...	13	14	981	998	1.01733	945
tr|C9JLU1|C9JLU1_HUMAN	DNA-directed RNA polymerases I, II, and III subunit RPABC3 {ECO:0000313|Ensembl:ENSP00000409065}; ...	7.5	8	1386	1410	1.01732	949
sp|Q8TAA9|VANG1_HUMAN	Vang-like protein 1; Loop-tail protein 2 homolog; LPP2; Strabismus ...	7.5	8	1386	1410	1.01732	949
tr|A0A087WTA8|A0A087WTA8_HUMAN	Collagen alpha-2(I) chain {ECO:0000313|Ensembl:ENSP00000477719}; ...	7.5	8	1386	1410	1.01732	949
sp|Q7L0J3|SV2A_HUMAN	Synaptic vesicle glycoprotein 2A;	7.5	8	1386	1410	1.01732	949
sp|Q9H3U1-2|UN45A_HUMAN	Protein unc-45 homolog A; Unc-45A; GCUNC-45; Smooth muscle cell-associated ...	7.5	8	1386	1410	1.01732	949
sp|O15061|SYNEM_HUMAN	Synemin {ECO:0000305}; Desmuslin;	93	87	117	119	1.01709	952
sp|Q92878|RAD50_HUMAN	DNA repair protein RAD50; hRAD50; EC 3.6.-.-;	60	61	209.5	213	1.01671	953
tr|A0A0A0MTB8|A0A0A0MTB8_HUMAN	WD repeat-containing protein 36 {ECO:0000313|Ensembl:ENSP00000424628}; ...	28.5	29.5	493	501	1.01623	954
sp|Q9BYG3|MK67I_HUMAN	MKI67 FHA domain-interacting nucleolar phosphoprotein; Nucleolar ...	17	18.5	785.5	797.5	1.01528	955.5
sp|O15226|NKRF_HUMAN	NF-kappa-B-repressing factor; NFkB-repressing factor {ECO:0000303|PubMed:10562553}; ...	17	18.5	785.5	797.5	1.01528	955.5
sp|TRYP_PIG|	Trypsin; EC 3.4.21.4; Flags: Precursor;	4	4	1869.5	1896.5	1.01444	960.5
tr|M0R2P6|M0R2P6_HUMAN	SH3KBP1 binding protein 1, isoform CRA_c {ECO:0000313|EMBL:EAW56981.1}; ...	4	4	1869.5	1896.5	1.01444	960.5
sp|Q96HN2|SAHH3_HUMAN	Adenosylhomocysteinase 3; AdoHcyase 3; EC 3.3.1.1; IP(3)Rs binding ...	4	4	1869.5	1896.5	1.01444	960.5
tr|A0A0G2JRY5|A0A0G2JRY5_HUMAN	Transcription initiation factor TFIID subunit 4 {ECO:0000313|Ensembl:ENSP00000487182}; ...	4	4	1869.5	1896.5	1.01444	960.5
sp|P07954|FUMH_HUMAN	Fumarate hydratase, mitochondrial {ECO:0000303|PubMed:21445611, ...	4	4	1869.5	1896.5	1.01444	960.5
sp|Q9BRL6|SRSF8_HUMAN	Serine/arginine-rich splicing factor 8; Pre-mRNA-splicing factor ...	4	4	1869.5	1896.5	1.01444	960.5
tr|A0A0A0MQS9|A0A0A0MQS9_HUMAN	Laminin subunit alpha-4 {ECO:0000313|Ensembl:ENSP00000230538}; ...	4	4	1869.5	1896.5	1.01444	960.5
sp|O43148|MCES_HUMAN	mRNA cap guanine-N7 methyltransferase; EC 2.1.1.56 {ECO:0000269|PubMed:10347220, ...	4	4	1869.5	1896.5	1.01444	960.5
sp|Q92522|H1X_HUMAN	Histone H1.10 {ECO:0000305}; Histone H1x;	25.5	26.5	557	565	1.01436	965
sp|Q96I24|FUBP3_HUMAN	Far upstream element-binding protein 3; FUSE-binding protein 3;	54	54.5	247	250.5	1.01417	966
tr|A0A1B0GV09|A0A1B0GV09_HUMAN	Histone-lysine N-methyltransferase EHMT1 {ECO:0000313|Ensembl:ENSP00000490328}; ...	6	6.5	1563	1585	1.01408	971
sp|Q9Y2P8|RCL1_HUMAN	RNA 3—-terminal phosphate cyclase-like protein;	6	6.5	1563	1585	1.01408	971
tr|C9JJ19|C9JJ19_HUMAN	28S ribosomal protein S34, mitochondrial {ECO:0000313|Ensembl:ENSP00000177742}; ...	6	6.5	1563	1585	1.01408	971
sp|P51151|RAB9A_HUMAN	Ras-related protein Rab-9A;	6	6.5	1563	1585	1.01408	971
sp|Q4G176|ACSF3_HUMAN	Malonate--CoA ligase ACSF3, mitochondrial {ECO:0000305}; EC 6.2.1.n3 ...	6	6.5	1563	1585	1.01408	971
sp|P23919|KTHY_HUMAN	Thymidylate kinase; EC 2.7.4.9; dTMP kinase;	6	6.5	1563	1585	1.01408	971
sp|Q9BT22|ALG1_HUMAN	Chitobiosyldiphosphodolichol beta-mannosyltransferase; EC 2.4.1.142; ...	6	6.5	1563	1585	1.01408	971
tr|A0A2R8Y6W8|A0A2R8Y6W8_HUMAN	DNA excision repair protein ERCC-3 {ECO:0000256|ARBA:ARBA00015423}; ...	6	6.5	1563	1585	1.01408	971
sp|P30530|UFO_HUMAN	Tyrosine-protein kinase receptor UFO; EC 2.7.10.1 {ECO:0000269|PubMed:28076778}; ...	6	6.5	1563	1585	1.01408	971
sp|P46939|UTRO_HUMAN	Utrophin {ECO:0000305}; Dystrophin-related protein 1; DRP-1;	75	74.5	156.5	158.5	1.01278	976
sp|Q9NYL9|TMOD3_HUMAN	Tropomodulin-3; Ubiquitous tropomodulin; U-Tmod;	12	13	1042.5	1055.5	1.01247	977
sp|Q8NEW0|ZNT7_HUMAN	Zinc transporter 7; ZnT-7; Solute carrier family 30 member 7; ...	8.5	9.5	1281	1296.5	1.0121	978
sp|P49736|MCM2_HUMAN	DNA replication licensing factor MCM2; EC 3.6.4.12; Minichromosome ...	10.5	11.5	1134	1147.5	1.0119	979.5
sp|Q7Z417|NUFP2_HUMAN	Nuclear fragile X mental retardation-interacting protein 2; 82 ...	10.5	11.5	1134	1147.5	1.0119	979.5
sp|P51116|FXR2_HUMAN	Fragile X mental retardation syndrome-related protein 2;	41	41	348.5	352.5	1.01148	981
tr|H0Y8P3|H0Y8P3_HUMAN	LIM and calponin homology domains-containing protein 1 {ECO:0000313|Ensembl:ENSP00000421656}; ...	2.5	2	2046.5	2069.5	1.01124	982
sp|Q8TB61|S35B2_HUMAN	Adenosine 3—-phospho 5—-phosphosulfate transporter 1; PAPS transporter ...	10	11	1170	1183	1.01111	983.5
tr|M0QYZ2|M0QYZ2_HUMAN	AP complex subunit sigma {ECO:0000256|PIRNR:PIRNR015588};	10	11	1170	1183	1.01111	983.5
sp|Q8IXB1|DJC10_HUMAN	DnaJ homolog subfamily C member 10; EC 1.8.4.-; Endoplasmic reticulum ...	25	26	571	577	1.01051	985
sp|Q7Z6E9|RBBP6_HUMAN	E3 ubiquitin-protein ligase RBBP6; EC 2.3.2.27; Proliferation ...	9	10	1244	1257	1.01045	986
sp|P46199|IF2M_HUMAN	Translation initiation factor IF-2, mitochondrial; IF-2(Mt); IF-2Mt; IF2(mt); Flags: Precursor;	11	12	1103	1114.5	1.01043	987
sp|Q13523|PRP4B_HUMAN	Serine/threonine-protein kinase PRP4 homolog; EC 2.7.11.1; PRP4 ...	55.5	56.5	234.5	236.5	1.00853	988
sp|Q96SB8|SMC6_HUMAN	Structural maintenance of chromosomes protein 6; SMC protein 6; SMC-6; hSMC6;	11.5	12.5	1075.5	1084.5	1.00837	989.5
sp|Q13263|TIF1B_HUMAN	Transcription intermediary factor 1-beta {ECO:0000305}; TIF1-beta; ...	11.5	12.5	1075.5	1084.5	1.00837	989.5
sp|Q9H6R0|DHX33_HUMAN	ATP-dependent RNA helicase DHX33 {ECO:0000305}; EC 3.6.4.13; DEAH box protein 33;	9.5	10.5	1208.5	1218	1.00786	993
sp|Q08J23|NSUN2_HUMAN	RNA cytosine C(5)-methyltransferase NSUN2 {ECO:0000305}; EC 2.1.1.- ...	9.5	10.5	1208.5	1218	1.00786	993
sp|Q14566|MCM6_HUMAN	DNA replication licensing factor MCM6; EC 3.6.4.12; p105MCM;	9.5	10.5	1208.5	1218	1.00786	993
sp|P16104|H2AX_HUMAN	Histone H2AX; H2a/x; Histone H2A.X;	9.5	10.5	1208.5	1218	1.00786	993
sp|O00767|SCD_HUMAN	Stearoyl-CoA desaturase {ECO:0000303|PubMed:18765284}; hSCD1 {ECO:0000303|PubMed:15907797}; EC 1.14.19.1 {ECO:0000269|PubMed:15610069, ECO:0000269|PubMed:15907797, ECO:0000269|PubMed:18765284}; Acyl-CoA desaturase; Delta(9)-desaturase; Delta-9 desatur ...	9.5	10.5	1208.5	1218	1.00786	993
sp|Q16513|PKN2_HUMAN	Serine/threonine-protein kinase N2; EC 2.7.11.13; PKN gamma; Protein kinase C-like 2; Protein-kinase C-related kinase 2;	14.5	15.5	911.5	918.5	1.00768	996.5
tr|A0A2R8YDH4|A0A2R8YDH4_HUMAN	Uncharacterized protein {ECO:0000313|Ensembl:ENSP00000493780}; ...	14.5	15.5	911.5	918.5	1.00768	996.5
sp|O15523|DDX3Y_HUMAN	ATP-dependent RNA helicase DDX3Y; EC 3.6.4.13; DEAD box protein ...	3.5	3.5	1941.5	1956	1.00747	1002.5
sp|O00159-2|MYO1C_HUMAN	Unconventional myosin-Ic; Myosin I beta; MMI-beta; MMIb;	3.5	3.5	1941.5	1956	1.00747	1002.5
sp|Q15555|MARE2_HUMAN	Microtubule-associated protein RP/EB family member 2; APC-binding ...	3.5	3.5	1941.5	1956	1.00747	1002.5
tr|Q5TDF0|Q5TDF0_HUMAN	Cancer-related nucleoside-triphosphatase {ECO:0000313|Ensembl:ENSP00000355586}; ...	3.5	3.5	1941.5	1956	1.00747	1002.5
sp|P39060|COIA1_HUMAN	Collagen alpha-1(XVIII) chain {ECO:0000305}; Contains: Endostatin ...	3.5	3.5	1941.5	1956	1.00747	1002.5
sp|Q9Y653|AGRG1_HUMAN	Adhesion G-protein coupled receptor G1; G-protein coupled receptor ...	3.5	3.5	1941.5	1956	1.00747	1002.5
sp|O00442|RTCA_HUMAN	RNA 3—-terminal phosphate cyclase; RNA cyclase; RNA-3—-phosphate ...	3.5	3.5	1941.5	1956	1.00747	1002.5
sp|Q92609|TBCD5_HUMAN	TBC1 domain family member 5;	3.5	3.5	1941.5	1956	1.00747	1002.5
tr|E9PKV2|E9PKV2_HUMAN	39S ribosomal protein L17, mitochondrial {ECO:0000256|ARBA:ARBA00016877}; ...	3.5	3.5	1941.5	1956	1.00747	1002.5
tr|Q5THR1|Q5THR1_HUMAN	RNA helicase {ECO:0000256|ARBA:ARBA00012552}; EC 3.6.4.13 {ECO:0000256|ARBA:ARBA00012552}; ...	3.5	3.5	1941.5	1956	1.00747	1002.5
tr|A0A0A0MT01|A0A0A0MT01_HUMAN	Actin-depolymerizing factor {ECO:0000256|ARBA:ARBA00022305}; Brevin {ECO:0000256|ARBA:ARBA00018630}; Gelsolin {ECO:0000256|ARBA:ARBA00018797};	14	15	938	944	1.0064	1008
sp|O75367|H2AY_HUMAN	Core histone macro-H2A.1; Histone macroH2A1; mH2A1; Histone H2A.y; ...	52.5	53	257.5	259	1.00583	1009
sp|Q9BYD2|RM09_HUMAN	39S ribosomal protein L9, mitochondrial; L9mt; MRP-L9; Mitochondrial ...	3	3	2003	2014.5	1.00574	1014.5
tr|A0A2R8YDM9|A0A2R8YDM9_HUMAN	Ataxin-2 {ECO:0000313|Ensembl:ENSP00000493897};	3	3	2003	2014.5	1.00574	1014.5
tr|E9PD09|E9PD09_HUMAN	GRAM domain-containing protein 2B {ECO:0000313|Ensembl:ENSP00000426143}; ...	3	3	2003	2014.5	1.00574	1014.5
sp|Q14192|FHL2_HUMAN	Four and a half LIM domains protein 2; FHL-2; LIM domain protein ...	3	3	2003	2014.5	1.00574	1014.5
sp|P86790|CCZ1B_HUMAN	Vacuolar fusion protein CCZ1 homolog B; Vacuolar fusion protein ...	3	3	2003	2014.5	1.00574	1014.5
sp|Q99942|RNF5_HUMAN	E3 ubiquitin-protein ligase RNF5 {ECO:0000305}; EC 2.3.2.27 {ECO:0000269|PubMed:19269966, ...	3	3	2003	2014.5	1.00574	1014.5
sp|Q96EE3|SEH1_HUMAN	Nucleoporin SEH1 {ECO:0000305}; GATOR complex protein SEH1 {ECO:0000305}; ...	3	3	2003	2014.5	1.00574	1014.5
sp|O95391|SLU7_HUMAN	Pre-mRNA-splicing factor SLU7; hSlu7;	3	3	2003	2014.5	1.00574	1014.5
sp|O43390-2|HNRPR_HUMAN	Heterogeneous nuclear ribonucleoprotein R; hnRNP R;	3	3	2003	2014.5	1.00574	1014.5
tr|A0A0U1RRK1|A0A0U1RRK1_HUMAN	Calcium uptake protein 1, mitochondrial {ECO:0000313|Ensembl:ENSP00000489563}; ...	3	3	2003	2014.5	1.00574	1014.5
tr|K7EQ34|K7EQ34_HUMAN	Transmembrane protein 161A {ECO:0000313|Ensembl:ENSP00000467649}; ...	2.5	2.5	2046.5	2053	1.00318	1021.5
sp|Q7Z7H8|RM10_HUMAN	39S ribosomal protein L10, mitochondrial; L10mt; MRP-L10; 39S ...	2.5	2.5	2046.5	2053	1.00318	1021.5
sp|Q658P3|STEA3_HUMAN	Metalloreductase STEAP3; EC 1.16.1.-; Dudulin-2; Six-transmembrane ...	2.5	2.5	2046.5	2053	1.00318	1021.5
sp|P46060|RAGP1_HUMAN	Ran GTPase-activating protein 1; RanGAP1;	2.5	2.5	2046.5	2053	1.00318	1021.5
sp|Q9H0C8|ILKAP_HUMAN	Integrin-linked kinase-associated serine/threonine phosphatase ...	5.5	6	1641.5	1644	1.00152	1027.5
sp|Q92626|PXDN_HUMAN	Peroxidasin homolog; EC 1.11.1.7 {ECO:0000269|PubMed:18929642, ...	5.5	6	1641.5	1644	1.00152	1027.5
tr|A0A2Q3DQE3|A0A2Q3DQE3_HUMAN	Calcium/calmodulin-dependent protein kinase {ECO:0000256|ARBA:ARBA00012434}; ...	5.5	6	1641.5	1644	1.00152	1027.5
sp|Q9UIJ7|KAD3_HUMAN	GTP:AMP phosphotransferase AK3, mitochondrial {ECO:0000255|HAMAP-Rule:MF_03169}; ...	5.5	6	1641.5	1644	1.00152	1027.5
sp|Q03169|TNAP2_HUMAN	Tumor necrosis factor alpha-induced protein 2; TNF alpha-induced ...	5.5	6	1641.5	1644	1.00152	1027.5
sp|Q9NUQ7|UFSP2_HUMAN	Ufm1-specific protease 2 {ECO:0000303|PubMed:26428751}; UfSP2 ...	5.5	6	1641.5	1644	1.00152	1027.5
tr|A6NLH6|A6NLH6_HUMAN	Protein cornichon homolog 4 {ECO:0000313|Ensembl:ENSP00000355821}; ...	5.5	6	1641.5	1644	1.00152	1027.5
tr|M0R2A0|M0R2A0_HUMAN	ER membrane protein complex subunit 10 {ECO:0000256|ARBA:ARBA00020105}; ...	5.5	6	1641.5	1644	1.00152	1027.5
sp|Q15125|EBP_HUMAN	3-beta-hydroxysteroid-Delta(8),Delta(7)-isomerase {ECO:0000305}; ...	8	9	1330.5	1332	1.00113	1032
sp|Q15149|PLEC_HUMAN	Plectin; PCN; PLTN; Hemidesmosomal protein 1; HD1; Plectin-1; ...	807.5	861.5	1	1	1	1036
sp|P35579|MYH9_HUMAN	Myosin-9; Cellular myosin heavy chain, type A; Myosin heavy chain ...	649.5	648	2	2	1	1036
sp|Q9NZM1|MYOF_HUMAN	Myoferlin; Fer-1-like protein 3;	259	256	25	25	1	1036
sp|P51991|ROA3_HUMAN	Heterogeneous nuclear ribonucleoprotein A3; hnRNP A3;	198.5	210.5	33	33	1	1036
sp|P09874|PARP1_HUMAN	Poly polymerase 1; PARP-1; EC 2.4.2.30 {ECO:0000269|PubMed:18172500, ...	145	145.5	56	56	1	1036
sp|P61978-3|HNRPK_HUMAN	Heterogeneous nuclear ribonucleoprotein K; hnRNP K; Transformation ...	129.5	125.5	70.5	70.5	1	1036
sp|P17858|PFKAL_HUMAN	ATP-dependent 6-phosphofructokinase, liver type {ECO:0000255|HAMAP-Rule:MF_03184}; ...	19.5	21.5	699	699	1	1036
sp|Q96KR1|ZFR_HUMAN	Zinc finger RNA-binding protein; hZFR; M-phase phosphoprotein ...	55.5	57	234.5	234	0.997868	1040
sp|Q96DI7|SNR40_HUMAN	U5 small nuclear ribonucleoprotein 40 kDa protein; U5 snRNP 40 ...	57	59	224.5	224	0.997773	1041.5
tr|A0A0A0MR39|A0A0A0MR39_HUMAN	Myelin expression factor 2 {ECO:0000313|Ensembl:ENSP00000316950}; ...	57	59	224.5	224	0.997773	1041.5
tr|G8JLA2|G8JLA2_HUMAN	Myosin light polypeptide 6 {ECO:0000313|Ensembl:ENSP00000293422}; ...	44	45.5	322	320.5	0.995342	1043
sp|O43818|U3IP2_HUMAN	U3 small nucleolar RNA-interacting protein 2; RRP9 homolog; U3 ...	18.5	20.5	736	732.5	0.995245	1044
sp|O00303|EIF3F_HUMAN	Eukaryotic translation initiation factor 3 subunit F {ECO:0000255|HAMAP-Rule:MF_03005}; ...	16.5	18.5	802	797.5	0.994389	1045
tr|A0A0C4DGA2|A0A0C4DGA2_HUMAN	Enoyl-CoA delta isomerase 2 {ECO:0000313|Ensembl:ENSP00000420309}; ...	16	18	824	819	0.993932	1046
tr|J3QLS3|J3QLS3_HUMAN	28S ribosomal protein S7, mitochondrial {ECO:0000313|Ensembl:ENSP00000463683}; ...	17	19	785.5	780.5	0.993635	1047
sp|Q10570|CPSF1_HUMAN	Cleavage and polyadenylation specificity factor subunit 1; Cleavage ...	37.5	39	376.5	374	0.99336	1048.5
sp|Q13838|DX39B_HUMAN	Spliceosome RNA helicase DDX39B {ECO:0000305}; EC 3.6.4.13 {ECO:0000269|PubMed:17984224}; ...	37.5	39	376.5	374	0.99336	1048.5
sp|P78362-2|SRPK2_HUMAN	SRSF protein kinase 2; EC 2.7.11.1 {ECO:0000269|PubMed:12134018, ...	24.5	26	581	577	0.993115	1050.5
sp|Q01780|EXOSX_HUMAN	Exosome component 10 {ECO:0000305}; EC 3.1.13.-; Autoantigen PM/Scl 2; P100 polymyositis-scleroderma overlap syndrome-associated autoantigen; Polymyositis/scleroderma autoantigen 100 kDa; PM/Scl-100; Polymyositis/scleroderma autoantigen 2;	24.5	26	581	577	0.993115	1050.5
sp|Q05209|PTN12_HUMAN	Tyrosine-protein phosphatase non-receptor type 12; EC 3.1.3.48 ...	2	2.5	2069	2053	0.992267	1052
sp|Q13190|STX5_HUMAN	Syntaxin-5;	5	5.5	1714.5	1700.5	0.991834	1054.5
sp|Q01650|LAT1_HUMAN	Large neutral amino acids transporter small subunit 1; 4F2 light ...	5	5.5	1714.5	1700.5	0.991834	1054.5
sp|Q9NX00|TM160_HUMAN	Transmembrane protein 160;	5	5.5	1714.5	1700.5	0.991834	1054.5
sp|Q13439|GOGA4_HUMAN	Golgin subfamily A member 4; 256 kDa golgin; Golgin-245; Protein ...	5	5.5	1714.5	1700.5	0.991834	1054.5
tr|E7ERJ7|E7ERJ7_HUMAN	Polyadenylate-binding protein {ECO:0000256|RuleBase:RU362004}; ...	23.5	25	602	596.5	0.990864	1057
sp|Q9BY44|EIF2A_HUMAN	Eukaryotic translation initiation factor 2A; eIF-2A; 65 kDa eukaryotic ...	29	30.5	486	481.5	0.990741	1058
sp|Q8WWQ0|PHIP_HUMAN	PH-interacting protein; PHIP; DDB1- and CUL4-associated factor ...	24	25.5	593	587	0.989882	1059
sp|Q16630-2|CPSF6_HUMAN	Cleavage and polyadenylation specificity factor subunit 6 {ECO:0000305}; ...	12.5	14	1008.5	998	0.989588	1060.5
sp|Q9NYH9|UTP6_HUMAN	U3 small nucleolar RNA-associated protein 6 homolog; Hepatocellular ...	12.5	14	1008.5	998	0.989588	1060.5
sp|P55072|TERA_HUMAN	Transitional endoplasmic reticulum ATPase; TER ATPase; EC 3.6.4.6 ...	13	14.5	981	970.5	0.989297	1062
sp|Q9Y3D3|RT16_HUMAN	28S ribosomal protein S16, mitochondrial; MRP-S16; S16mt; Mitochondrial ...	4.5	5	1789	1765.5	0.986864	1071.5
sp|O00299|CLIC1_HUMAN	Chloride intracellular channel protein 1; Chloride channel ABP; ...	4.5	5	1789	1765.5	0.986864	1071.5
sp|P38435|VKGC_HUMAN	Vitamin K-dependent gamma-carboxylase; EC 4.1.1.90 {ECO:0000269|PubMed:17073445}; ...	4.5	5	1789	1765.5	0.986864	1071.5
tr|A0A0A0MR74|A0A0A0MR74_HUMAN	Diacylglycerol O-acyltransferase 1 {ECO:0000313|Ensembl:ENSP00000332258}; ...	4.5	5	1789	1765.5	0.986864	1071.5
sp|Q6UWP7|LCLT1_HUMAN	Lysocardiolipin acyltransferase 1; EC 2.3.1.- {ECO:0000250|UniProtKB:Q3UN02}; ...	4.5	5	1789	1765.5	0.986864	1071.5
sp|P62306|RUXF_HUMAN	Small nuclear ribonucleoprotein F; snRNP-F; Sm protein F; Sm-F; ...	4.5	5	1789	1765.5	0.986864	1071.5
sp|Q9H0U4|RAB1B_HUMAN	Ras-related protein Rab-1B; EC 3.6.5.2 {ECO:0000250|UniProtKB:P62820}; ...	4.5	5	1789	1765.5	0.986864	1071.5
tr|A0A0A0MQS2|A0A0A0MQS2_HUMAN	CLK4-associating serine/arginine-rich protein {ECO:0000313|Ensembl:ENSP00000221455}; ...	4.5	5	1789	1765.5	0.986864	1071.5
sp|Q7Z3B4|NUP54_HUMAN	Nucleoporin p54; 54 kDa nucleoporin;	4.5	5	1789	1765.5	0.986864	1071.5
tr|A0A0A6YYC0|A0A0A6YYC0_HUMAN	Non-specific serine/threonine protein kinase {ECO:0000256|ARBA:ARBA00012513}; ...	4.5	5	1789	1765.5	0.986864	1071.5
sp|O75915|PRAF3_HUMAN	PRA1 family protein 3; ADP-ribosylation factor-like protein 6-interacting ...	4.5	5	1789	1765.5	0.986864	1071.5
sp|Q8N122|RPTOR_HUMAN	Regulatory-associated protein of mTOR {ECO:0000305}; Raptor; p150 target of rapamycin (TOR)-scaffold protein;	4.5	5	1789	1765.5	0.986864	1071.5
sp|P61326|MGN_HUMAN	Protein mago nashi homolog;	4.5	5	1789	1765.5	0.986864	1071.5
sp|Q9UJA5|TRM6_HUMAN	tRNA (adenine(58)-N(1))-methyltransferase non-catalytic subunit ...	4.5	5	1789	1765.5	0.986864	1071.5
sp|O75940|SPF30_HUMAN	Survival of motor neuron-related-splicing factor 30; 30 kDa splicing ...	4.5	5	1789	1765.5	0.986864	1071.5
tr|D6RJ07|D6RJ07_HUMAN	Zinc finger protein 346 {ECO:0000313|Ensembl:ENSP00000425725}; ...	4.5	5	1789	1765.5	0.986864	1071.5
sp|Q9NVS2|RT18A_HUMAN	39S ribosomal protein S18a, mitochondrial; MRP-S18-a; Mrps18a; ...	4.5	5	1789	1765.5	0.986864	1071.5
sp|P11137-4|MTAP2_HUMAN	Microtubule-associated protein 2; MAP-2;	4.5	5	1789	1765.5	0.986864	1071.5
sp|Q02878|RL6_HUMAN	60S ribosomal protein L6; Large ribosomal subunit protein eL6 ...	126.5	122.5	74	73	0.986486	1081
sp|P62854|RS26_HUMAN	40S ribosomal protein S26; Small ribosomal subunit protein eS26 ...	13.5	15	957	944	0.986416	1082.5
sp|Q14938-4|NFIX_HUMAN	Nuclear factor 1 X-type; NF1-X; Nuclear factor 1/X; CCAAT-box-binding ...	13.5	15	957	944	0.986416	1082.5
tr|H0Y5N1|H0Y5N1_HUMAN	FERM domain-containing protein 5 {ECO:0000313|Ensembl:ENSP00000399684}; ...	7.5	8.5	1386	1367	0.986291	1086
sp|P07196|NFL_HUMAN	Neurofilament light polypeptide; NF-L; 68 kDa neurofilament protein; ...	7.5	8.5	1386	1367	0.986291	1086
tr|D9J307|D9J307_HUMAN	HLA class I antigen {ECO:0000313|EMBL:CEF48039.1}; HLA class I histocompatibility antigen B alpha chain {ECO:0000313|EMBL:BBD34024.1}; HLA class I histocompatibility antigen, B alpha chain {ECO:0000313|Ensembl:ENSP00000388208}; MHC class I antigen {ECO ...	7.5	8.5	1386	1367	0.986291	1086
sp|Q13608|PEX6_HUMAN	Peroxisome assembly factor 2; PAF-2; Peroxin-6; Peroxisomal biogenesis ...	7.5	8.5	1386	1367	0.986291	1086
tr|J3QRU1|J3QRU1_HUMAN	Tyrosine-protein kinase {ECO:0000256|RuleBase:RU362096}; EC 2.7.10.2 ...	7.5	8.5	1386	1367	0.986291	1086
sp|Q16836|HCDH_HUMAN	Hydroxyacyl-coenzyme A dehydrogenase, mitochondrial; HCDH; EC ...	12	13.5	1042.5	1027.5	0.985612	1091
sp|Q6RFH5|WDR74_HUMAN	WD repeat-containing protein 74; NOP seven-associated protein ...	12	13.5	1042.5	1027.5	0.985612	1091
sp|Q9BSC4|NOL10_HUMAN	Nucleolar protein 10;	12	13.5	1042.5	1027.5	0.985612	1091
sp|P42166|LAP2A_HUMAN	Lamina-associated polypeptide 2, isoform alpha; Thymopoietin isoform alpha; TP alpha; Thymopoietin-related peptide isoform alpha; TPRP isoform alpha; Contains: Thymopoietin; TP; Splenin; Contains: Thymopentin; TP5;	12	13.5	1042.5	1027.5	0.985612	1091
sp|O75691|UTP20_HUMAN	Small subunit processome component 20 homolog; Down-regulated ...	12	13.5	1042.5	1027.5	0.985612	1091
sp|Q709F0|ACD11_HUMAN	Acyl-CoA dehydrogenase family member 11; ACAD-11; EC 1.3.8.- {ECO:0000269|PubMed:21237683};	2.5	3	2046.5	2014.5	0.984364	1095
sp|Q96HY7|DHTK1_HUMAN	Probable 2-oxoglutarate dehydrogenase E1 component DHKTD1, mitochondrial; ...	2.5	3	2046.5	2014.5	0.984364	1095
sp|O95202|LETM1_HUMAN	Mitochondrial proton/calcium exchanger protein {ECO:0000305}; ...	2.5	3	2046.5	2014.5	0.984364	1095
sp|Q9P0Z9|SOX_HUMAN	Peroxisomal sarcosine oxidase; PSO; EC 1.5.3.1 {ECO:0000269|PubMed:10642506}; ...	29.5	31	479.5	471.5	0.983316	1097
sp|O43292|GPAA1_HUMAN	Glycosylphosphatidylinositol anchor attachment 1 protein; GPI ...	6.5	7.5	1492.5	1467.5	0.98325	1101.5
sp|Q15910|EZH2_HUMAN	Histone-lysine N-methyltransferase EZH2 {ECO:0000305}; EC 2.1.1.356 ...	6.5	7.5	1492.5	1467.5	0.98325	1101.5
sp|P35250|RFC2_HUMAN	Replication factor C subunit 2; Activator 1 40 kDa subunit; A1 ...	6.5	7.5	1492.5	1467.5	0.98325	1101.5
sp|Q8WVM7|STAG1_HUMAN	Cohesin subunit SA-1; SCC3 homolog 1; Stromal antigen 1;	6.5	7.5	1492.5	1467.5	0.98325	1101.5
sp|Q8TDB6|DTX3L_HUMAN	E3 ubiquitin-protein ligase DTX3L; EC 2.3.2.27 {ECO:0000269|PubMed:12670957, ...	6.5	7.5	1492.5	1467.5	0.98325	1101.5
sp|Q9BVI4|NOC4L_HUMAN	Nucleolar complex protein 4 homolog; NOC4 protein homolog; NOC4-like ...	6.5	7.5	1492.5	1467.5	0.98325	1101.5
tr|F8W914|F8W914_HUMAN	Reticulon {ECO:0000256|RuleBase:RU210713};	6.5	7.5	1492.5	1467.5	0.98325	1101.5
sp|Q96I51|RCC1L_HUMAN	RCC1-like G exchanging factor-like protein; RCC1-like {ECO:0000303|PubMed:28608466}; ...	6.5	7.5	1492.5	1467.5	0.98325	1101.5
sp|O95816|BAG2_HUMAN	BAG family molecular chaperone regulator 2; BAG-2; Bcl-2-associated ...	11	12.5	1103	1084.5	0.983228	1106
tr|D6RFI3|D6RFI3_HUMAN	Protein YIPF3 {ECO:0000256|ARBA:ARBA00015622}; YIP1 family member ...	4	4.5	1869.5	1837.5	0.982883	1108.5
tr|H0YNH6|H0YNH6_HUMAN	ER membrane protein complex subunit 9 {ECO:0000313|Ensembl:ENSP00000454016}; ...	4	4.5	1869.5	1837.5	0.982883	1108.5
sp|O00499-2|BIN1_HUMAN	Myc box-dependent-interacting protein 1; Amphiphysin II; Amphiphysin-like ...	4	4.5	1869.5	1837.5	0.982883	1108.5
tr|H7BZJ3|H7BZJ3_HUMAN	Protein disulfide-isomerase A3 {ECO:0000313|Ensembl:ENSP00000389906}; ...	4	4.5	1869.5	1837.5	0.982883	1108.5
sp|Q13442|HAP28_HUMAN	28 kDa heat- and acid-stable phosphoprotein; PDGF-associated protein; PAP; PDGFA-associated protein 1; PAP1;	97	93.5	110.5	108.5	0.9819	1111
tr|J3QRS3|J3QRS3_HUMAN	Myosin regulatory light chain 12A {ECO:0000313|Ensembl:ENSP00000464359}; ...	14.5	16	911.5	895	0.981898	1112
sp|O43660|PLRG1_HUMAN	Pleiotropic regulator 1;	7	8	1436	1410	0.981894	1114.5
sp|Q9BRP8-2|PYM1_HUMAN	Partner of Y14 and mago {ECO:0000250|UniProtKB:P82804}; PYM homolog ...	7	8	1436	1410	0.981894	1114.5
sp|Q9NV31|IMP3_HUMAN	U3 small nucleolar ribonucleoprotein protein IMP3; U3 snoRNP protein IMP3; BRMS2;	7	8	1436	1410	0.981894	1114.5
tr|E7EW69|E7EW69_HUMAN	Septin {ECO:0000256|PIRNR:PIRNR006698};	7	8	1436	1410	0.981894	1114.5
sp|P25205|MCM3_HUMAN	DNA replication licensing factor MCM3; EC 3.6.4.12; DNA polymerase ...	26.5	28	539.5	529.5	0.981464	1117
sp|Q9NQ66|PLCB1_HUMAN	1-phosphatidylinositol 4,5-bisphosphate phosphodiesterase beta-1 ...	11.5	13	1075.5	1055.5	0.981404	1119.5
sp|O75934|SPF27_HUMAN	Pre-mRNA-splicing factor SPF27; Breast carcinoma-amplified sequence ...	11.5	13	1075.5	1055.5	0.981404	1119.5
sp|O94925-3|GLSK_HUMAN	Glutaminase kidney isoform, mitochondrial; GLS; EC 3.5.1.2 {ECO:0000269|PubMed:22049910, ...	11.5	13	1075.5	1055.5	0.981404	1119.5
sp|Q15120|PDK3_HUMAN	kinase isozyme 3, mitochondrial; EC 2.7.11.2; Pyruvate dehydrogenase ...	11.5	13	1075.5	1055.5	0.981404	1119.5
sp|P48426|PI42A_HUMAN	Phosphatidylinositol 5-phosphate 4-kinase type-2 alpha {ECO:0000305}; ...	8.5	10	1281	1257	0.981265	1122
sp|Q14011|CIRBP_HUMAN	Cold-inducible RNA-binding protein; A18 hnRNP; Glycine-rich RNA-binding ...	10	11.5	1170	1147.5	0.980769	1123
sp|O00567|NOP56_HUMAN	Nucleolar protein 56; Nucleolar protein 5A;	87	85.5	129.5	127	0.980695	1124
tr|V9GYY3|V9GYY3_HUMAN	C-1-tetrahydrofolate synthase, cytoplasmic {ECO:0000256|ARBA:ARBA00017592}; ...	63	63.5	197.5	193.5	0.979747	1125
sp|Q9NY93|DDX56_HUMAN	Probable ATP-dependent RNA helicase DDX56; EC 3.6.4.13; ATP-dependent ...	20.5	23	666	652.5	0.97973	1126
sp|P18583-5|SON_HUMAN	Protein SON; Bax antagonist selected in saccharomyces 1; BASS1; ...	128	125.5	72	70.5	0.979167	1127
sp|P18124|RL7_HUMAN	60S ribosomal protein L7; Large ribosomal subunit protein uL30 ...	71.5	72.5	167	163.5	0.979042	1128
sp|Q93063|EXT2_HUMAN	Exostosin-2; EC 2.4.1.224; EC 2.4.1.225; Glucuronosyl-N-acetylglucosaminyl-proteoglycan/N-acetylglucosaminyl-proteoglycan ...	9.5	11	1208.5	1183	0.978899	1129
sp|Q5UIP0|RIF1_HUMAN	Telomere-associated protein RIF1 {ECO:0000305}; Rap1-interacting ...	6	7	1563	1530	0.978887	1133
sp|P48651|PTSS1_HUMAN	Phosphatidylserine synthase 1; PSS-1; PtdSer synthase 1; EC 2.7.8.29 ...	6	7	1563	1530	0.978887	1133
sp|Q9BQ70|TCF25_HUMAN	Transcription factor 25; TCF-25; Nuclear localized protein 1; ...	6	7	1563	1530	0.978887	1133
sp|Q9ULU4-9|PKCB1_HUMAN	Protein kinase C-binding protein 1; Cutaneous T-cell lymphoma-associated ...	6	7	1563	1530	0.978887	1133
sp|O95298|NDUC2_HUMAN	NADH dehydrogenase 1 subunit C2 {ECO:0000305}; Complex I-B14.5b; ...	6	7	1563	1530	0.978887	1133
sp|P11166|GTR1_HUMAN	Solute carrier family 2, facilitated glucose transporter member ...	6	7	1563	1530	0.978887	1133
tr|C9JNU6|C9JNU6_HUMAN	HIG1 domain family member 1A, mitochondrial {ECO:0000313|Ensembl:ENSP00000408289}; ...	6	7	1563	1530	0.978887	1133
sp|Q5JTH9|RRP12_HUMAN	RRP12-like protein;	20	22.5	681.5	666.5	0.97799	1137
tr|A0A1B0GTL5|A0A1B0GTL5_HUMAN	Rab11 family-interacting protein 5 {ECO:0000313|Ensembl:ENSP00000489752}; ...	3.5	4	1941.5	1896.5	0.976822	1140
sp|Q92597|NDRG1_HUMAN	Protein NDRG1; Differentiation-related gene 1 protein; DRG-1; ...	3.5	4	1941.5	1896.5	0.976822	1140
sp|P00387|NB5R3_HUMAN	NADH-cytochrome b5 reductase 3; B5R; Cytochrome b5 reductase; ...	3.5	4	1941.5	1896.5	0.976822	1140
sp|Q15008-4|PSMD6_HUMAN	26S proteasome non-ATPase regulatory subunit 6; 26S proteasome ...	3.5	4	1941.5	1896.5	0.976822	1140
tr|B1ANR0|B1ANR0_HUMAN	Polyadenylate-binding protein {ECO:0000256|RuleBase:RU362004}; ...	3.5	4	1941.5	1896.5	0.976822	1140
sp|P06733|ENOA_HUMAN	Alpha-enolase; EC 4.2.1.11 {ECO:0000269|PubMed:1369209, ECO:0000269|PubMed:29775581}; ...	28.5	30.5	493	481.5	0.976673	1143
sp|Q9NS86|LANC2_HUMAN	LanC-like protein 2; Testis-specific adriamycin sensitivity protein; ...	3	3.5	2003	1956	0.976535	1146.5
tr|E9PGM4|E9PGM4_HUMAN	1,4-alpha-glucan branching enzyme {ECO:0000256|ARBA:ARBA00012541}; ...	3	3.5	2003	1956	0.976535	1146.5
sp|P06241|FYN_HUMAN	Tyrosine-protein kinase Fyn; EC 2.7.10.2; Proto-oncogene Syn; ...	3	3.5	2003	1956	0.976535	1146.5
sp|Q9GZT9|EGLN1_HUMAN	Egl nine homolog 1; EC 1.14.11.29 {ECO:0000269|PubMed:25129147}; ...	3	3.5	2003	1956	0.976535	1146.5
sp|Q9UJX2|CDC23_HUMAN	Cell division cycle protein 23 homolog; Anaphase-promoting complex ...	3	3.5	2003	1956	0.976535	1146.5
sp|O15460|P4HA2_HUMAN	Prolyl 4-hydroxylase subunit alpha-2; 4-PH alpha-2; EC 1.14.11.2; ...	3	3.5	2003	1956	0.976535	1146.5
sp|Q9H223|EHD4_HUMAN	EH domain-containing protein 4 {ECO:0000305}; Hepatocellular carcinoma-associated protein 10/11 {ECO:0000303|PubMed:12097419}; PAST homolog 4 {ECO:0000305};	56	59	229.5	224	0.976035	1150
sp|Q9BW27|NUP85_HUMAN	Nuclear pore complex protein Nup85; 85 kDa nucleoporin; FROUNT; ...	18	20.5	750.5	732.5	0.976016	1151
sp|Q9BRX2|PELO_HUMAN	Protein pelota homolog; EC 3.1.-.- {ECO:0000250|UniProtKB:P33309}; ...	8	9.5	1330.5	1296.5	0.974446	1153.5
sp|Q15293|RCN1_HUMAN	Reticulocalbin-1; Flags: Precursor;	8	9.5	1330.5	1296.5	0.974446	1153.5
sp|Q14563|SEM3A_HUMAN	Semaphorin-3A; Semaphorin III; Sema III; Flags: Precursor;	8	9.5	1330.5	1296.5	0.974446	1153.5
sp|P12235|ADT1_HUMAN	ADP/ATP translocase 1 {ECO:0000305}; ADP,ATP carrier protein 1 {ECO:0000250|UniProtKB:P48962}; ADP,ATP carrier protein, heart/skeletal muscle isoform T1 {ECO:0000303|PubMed:2541251}; Adenine nucleotide translocator 1 {ECO:0000303|PubMed:2823266}; ANT ...	8	9.5	1330.5	1296.5	0.974446	1153.5
sp|O95168|NDUB4_HUMAN	NADH dehydrogenase 1 beta subcomplex subunit 4; Complex I-B15; ...	18.5	21	736	717	0.974185	1156
sp|Q9UDW1|QCR9_HUMAN	Cytochrome b-c1 complex subunit 9; Complex III subunit 9; Complex ...	2	3	2069	2014.5	0.973659	1158.5
sp|Q86U38|NOP9_HUMAN	Nucleolar protein 9;	2	3	2069	2014.5	0.973659	1158.5
tr|A0A0A0MQR2|A0A0A0MQR2_HUMAN	Replication termination factor 2 {ECO:0000256|ARBA:ARBA00015157}; ...	2	3	2069	2014.5	0.973659	1158.5
sp|P82921|RT21_HUMAN	28S ribosomal protein S21, mitochondrial; MRP-S21; S21mt; Mitochondrial ...	2	3	2069	2014.5	0.973659	1158.5
sp|Q03135|CAV1_HUMAN	Caveolin-1;	17.5	20	767	746.5	0.973272	1162
sp|P78316|NOP14_HUMAN	Nucleolar protein 14; Nucleolar complex protein 14;	17.5	20	767	746.5	0.973272	1162
sp|Q9Y399|RT02_HUMAN	28S ribosomal protein S2, mitochondrial; MRP-S2; S2mt; Mitochondrial ...	17.5	20	767	746.5	0.973272	1162
sp|Q92643|GPI8_HUMAN	GPI-anchor transamidase; GPI transamidase; EC 3.-.-.-; GPI8 homolog; ...	16.5	19	802	780.5	0.973192	1165
sp|Q13505|MTX1_HUMAN	Metaxin-1; Mitochondrial outer membrane import complex protein ...	16.5	19	802	780.5	0.973192	1165
tr|A0A6I8PIX7|A0A6I8PIX7_HUMAN	Supervillin {ECO:0000313|Ensembl:ENSP00000501521};	16.5	19	802	780.5	0.973192	1165
sp|P62995|TRA2B_HUMAN	Transformer-2 protein homolog beta {ECO:0000305}; TRA-2 beta; ...	104	104.5	93	90.5	0.973118	1167
sp|O43809|CPSF5_HUMAN	Cleavage and polyadenylation specificity factor subunit 5 {ECO:0000303|PubMed:23187700}; ...	25.5	27.5	557	542	0.97307	1168
tr|B4DEM9|B4DEM9_HUMAN	Polymerase delta-interacting protein 2 {ECO:0000313|Ensembl:ENSP00000477665}; ...	19	21.5	718.5	699	0.97286	1169.5
sp|O75083|WDR1_HUMAN	WD repeat-containing protein 1; Actin-interacting protein 1; AIP1; NORI-1;	19	21.5	718.5	699	0.97286	1169.5
sp|P56182|RRP1_HUMAN	Ribosomal RNA processing protein 1 homolog A; Novel nuclear protein ...	19.5	22	699	680	0.972818	1171
sp|Q05707|COEA1_HUMAN	Collagen alpha-1(XIV) chain; Undulin; Flags: Precursor;	37	39	384.5	374	0.972692	1172
sp|P06493|CDK1_HUMAN	Cyclin-dependent kinase 1; CDK1; EC 2.7.11.22 {ECO:0000269|PubMed:23355470, ...	21	23.5	653.5	635.5	0.972456	1173
sp|E9PRG8|CK098_HUMAN	Uncharacterized protein C11orf98 {ECO:0000305};	27.5	29.5	516	501	0.97093	1174
sp|P31689|DNJA1_HUMAN	DnaJ homolog subfamily A member 1; DnaJ protein homolog 2; HSDJ; ...	35.5	37.5	401.5	389.5	0.970112	1175
sp|O94906|PRP6_HUMAN	Pre-mRNA-processing factor 6; Androgen receptor N-terminal domain-transactivating ...	62.5	63.5	199.5	193.5	0.969925	1176
sp|P26358-2|DNMT1_HUMAN	DNA (cytosine-5)-methyltransferase 1; Dnmt1; EC 2.1.1.37; CXXC-type ...	30	32.5	469	454.5	0.969083	1177
sp|O94973-2|AP2A2_HUMAN	AP-2 complex subunit alpha-2; 100 kDa coated vesicle protein C; Adaptor protein complex AP-2 subunit alpha-2; Adaptor-related protein complex 2 subunit alpha-2; Alpha-adaptin C; Alpha2-adaptin; Clathrin assembly protein complex 2 alpha-C large chain ...	29.5	31.5	479.5	464.5	0.968717	1178
tr|X6R3P0|X6R3P0_HUMAN	Slit homolog 2 protein {ECO:0000313|Ensembl:ENSP00000273739}; ...	16	18.5	824	797.5	0.96784	1179
sp|Q8IXT5|RB12B_HUMAN	RNA-binding protein 12B; RNA-binding motif protein 12B;	33	35	431.5	417.5	0.967555	1180
sp|P22695|QCR2_HUMAN	Cytochrome b-c1 complex subunit 2, mitochondrial; Complex III ...	59	61.5	215.5	208.5	0.967517	1181
sp|P14618|KPYM_HUMAN	Pyruvate kinase PKM; EC 2.7.1.40 {ECO:0000269|PubMed:15996096, ...	171.5	174	44	42.5	0.965909	1182
sp|P13984|T2FB_HUMAN	General transcription factor IIF subunit 2; General transcription ...	5.5	6.5	1641.5	1585	0.96558	1185.5
sp|Q5VIR6|VPS53_HUMAN	Vacuolar protein sorting-associated protein 53 homolog;	5.5	6.5	1641.5	1585	0.96558	1185.5
sp|P40938|RFC3_HUMAN	Replication factor C subunit 3; Activator 1 38 kDa subunit; A1 ...	5.5	6.5	1641.5	1585	0.96558	1185.5
sp|O43854|EDIL3_HUMAN	EGF-like repeat and discoidin I-like domain-containing protein ...	5.5	6.5	1641.5	1585	0.96558	1185.5
sp|Q9BRZ2|TRI56_HUMAN	E3 ubiquitin-protein ligase TRIM56 {ECO:0000305}; EC 2.3.2.27 ...	5.5	6.5	1641.5	1585	0.96558	1185.5
sp|Q7RTP6|MICA3_HUMAN	-monooxygenase MICAL3; EC 1.14.13.225 {ECO:0000305|PubMed:24440334}; ...	5.5	6.5	1641.5	1585	0.96558	1185.5
tr|A0A2R8Y7S2|A0A2R8Y7S2_HUMAN	Transcription activator BRG1 {ECO:0000313|Ensembl:ENSP00000496498}; ...	47.5	50.5	289.5	279.5	0.965458	1189
tr|A0A286YF22|A0A286YF22_HUMAN	D-3-phosphoglycerate dehydrogenase {ECO:0000256|ARBA:ARBA00021582, ...	15.5	18	848.5	819	0.965233	1190
sp|O95793|STAU1_HUMAN	Double-stranded RNA-binding protein Staufen homolog 1;	42.5	44.5	340	327.5	0.963235	1191
sp|O43159|RRP8_HUMAN	Ribosomal RNA-processing protein 8; EC 2.1.1.-; Cerebral protein ...	13	15	981	944	0.962283	1192.5
sp|Q14444|CAPR1_HUMAN	Caprin-1; Cell cycle-associated protein 1; Cytoplasmic activation- ...	13	15	981	944	0.962283	1192.5
sp|Q9NVU7|SDA1_HUMAN	Protein SDA1 homolog; Nucleolar protein 130; SDA1 domain-containing ...	7.5	9	1386	1332	0.961039	1194.5
sp|P78563|RED1_HUMAN	Double-stranded RNA-specific editase 1 {ECO:0000305}; EC 3.5.4.37 ...	7.5	9	1386	1332	0.961039	1194.5
sp|P61221|ABCE1_HUMAN	ATP-binding cassette sub-family E member 1; 2—-5—-oligoadenylate-binding ...	21.5	24	645.5	619	0.958947	1196.5
sp|P62314|SMD1_HUMAN	Small nuclear ribonucleoprotein Sm D1; Sm-D1; Sm-D autoantigen; ...	21.5	24	645.5	619	0.958947	1196.5
tr|F5H8D7|F5H8D7_HUMAN	DNA repair protein XRCC1 {ECO:0000313|Ensembl:ENSP00000443671}; ...	5	6	1714.5	1644	0.95888	1200
sp|Q9Y608|LRRF2_HUMAN	Leucine-rich repeat flightless-interacting protein 2; LRR FLII-interacting ...	5	6	1714.5	1644	0.95888	1200
sp|Q15052|ARHG6_HUMAN	Rho guanine nucleotide exchange factor 6; Alpha-Pix; COOL-2; PAK-interacting exchange factor alpha; Rac/Cdc42 guanine nucleotide exchange factor 6;	5	6	1714.5	1644	0.95888	1200
sp|Q8N983-4|RM43_HUMAN	39S ribosomal protein L43, mitochondrial; L43mt; MRP-L43; Mitochondrial ...	5	6	1714.5	1644	0.95888	1200
sp|Q9BVV7|TIM21_HUMAN	Mitochondrial import inner membrane translocase subunit Tim21; ...	5	6	1714.5	1644	0.95888	1200
tr|E9PDF2|E9PDF2_HUMAN	Oxoglutarate dehydrogenase (succinyl-transferring) {ECO:0000256|ARBA:ARBA00012280}; ...	30	33	469	449	0.957356	1203
sp|O00165|HAX1_HUMAN	HCLS1-associated protein X-1; HS1-associating protein X-1; HAX-1; ...	12	14	1042.5	998	0.957314	1205
sp|Q9BWJ5|SF3B5_HUMAN	Splicing factor 3B subunit 5; SF3b5; Pre-mRNA-splicing factor ...	12	14	1042.5	998	0.957314	1205
tr|G5E9D5|G5E9D5_HUMAN	ElaC homolog protein 2 {ECO:0000256|ARBA:ARBA00019237}; EC 3.1.26.11 ...	12	14	1042.5	998	0.957314	1205
sp|Q7L1W4|LRC8D_HUMAN	Volume-regulated anion channel subunit LRRC8D {ECO:0000305}; Leucine-rich repeat-containing protein 5 {ECO:0000312|HGNC:HGNC:16992}; Leucine-rich repeat-containing protein 8D {ECO:0000303|PubMed:22532330}; HsLRRC8D {ECO:0000303|PubMed:32415200};	11	13	1103	1055.5	0.956936	1207
sp|Q03252|LMNB2_HUMAN	Lamin-B2; Flags: Precursor;	163.5	167	46	44	0.956522	1208
sp|Q9NZN4|EHD2_HUMAN	EH domain-containing protein 2 {ECO:0000305}; PAST homolog 2 {ECO:0000305};	56	59.5	229.5	219.5	0.956427	1209
sp|Q6PCB7|S27A1_HUMAN	Long-chain fatty acid transport protein 1 {ECO:0000305}; FATP-1 ...	10.5	12.5	1134	1084.5	0.956349	1210
sp|Q6I9Y2|THOC7_HUMAN	THO complex subunit 7 homolog; Functional spliceosome-associated ...	2.5	3.5	2046.5	1956	0.955778	1214
sp|O94927|HAUS5_HUMAN	HAUS augmin-like complex subunit 5;	2.5	3.5	2046.5	1956	0.955778	1214
sp|Q7Z3J2|VP35L_HUMAN	VPS35 endosomal protein-sorting factor-like {ECO:0000305}; Esophageal ...	2.5	3.5	2046.5	1956	0.955778	1214
sp|Q9HAN9|NMNA1_HUMAN	Nicotinamide/nicotinic acid mononucleotide adenylyltransferase ...	2.5	3.5	2046.5	1956	0.955778	1214
sp|Q7L9L4|MOB1B_HUMAN	MOB kinase activator 1B; Mob1 homolog 1A; Mob1A; Mob1B; Mps one ...	2.5	3.5	2046.5	1956	0.955778	1214
tr|A0A2R8Y6B6|A0A2R8Y6B6_HUMAN	Glutathione peroxidase 1 {ECO:0000313|Ensembl:ENSP00000495108}; ...	2.5	3.5	2046.5	1956	0.955778	1214
sp|Q14331|FRG1_HUMAN	Protein FRG1; FSHD region gene 1 protein;	2.5	3.5	2046.5	1956	0.955778	1214
sp|P51398|RT29_HUMAN	28S ribosomal protein S29, mitochondrial; MRP-S29; S29mt; Death-associated ...	18	21	750.5	717	0.955363	1218
tr|A0A2R8YFH5|A0A2R8YFH5_HUMAN	Protein transport protein SEC23 {ECO:0000256|RuleBase:RU365030}; ...	17.5	20.5	767	732.5	0.95502	1219
sp|P68104|EF1A1_HUMAN	Elongation factor 1-alpha 1; EF-1-alpha-1; Elongation factor Tu; EF-Tu; Eukaryotic elongation factor 1 A-1; eEF1A-1; Leukocyte receptor cluster member 7;	270.5	287	22	21	0.954545	1220
tr|E9PHI4|E9PHI4_HUMAN	SUN domain-containing protein 1 {ECO:0000313|Ensembl:ENSP00000384116}; ...	14	16	938	895	0.954158	1221.5
sp|Q96K37|S35E1_HUMAN	Solute carrier family 35 member E1;	14	16	938	895	0.954158	1221.5
sp|P30419|NMT1_HUMAN	Glycylpeptide N-tetradecanoyltransferase 1; EC 2.3.1.97 {ECO:0000269|PubMed:22865860, ...	44.5	47.5	315	300.5	0.953968	1223
sp|Q8WTT2|NOC3L_HUMAN	Nucleolar complex protein 3 homolog; NOC3 protein homolog; Factor ...	22.5	25	625.5	596.5	0.953637	1224
sp|Q13823|NOG2_HUMAN	Nucleolar GTP-binding protein 2; Autoantigen NGP-1;	19.5	22.5	699	666.5	0.953505	1225
sp|P40926|MDHM_HUMAN	Malate dehydrogenase, mitochondrial; EC 1.1.1.37 {ECO:0000269|PubMed:27989324}; ...	27.5	30	516	492	0.953488	1226
tr|A6NEM2|A6NEM2_HUMAN	Host cell factor 1 {ECO:0000313|Ensembl:ENSP00000359001};	10	12	1170	1114.5	0.952564	1227
sp|Q9Y2L1|RRP44_HUMAN	Exosome complex exonuclease RRP44; EC 3.1.13.-; EC 3.1.26.-; Protein DIS3 homolog; Ribosomal RNA-processing protein 44;	7	8.5	1436	1367	0.95195	1228
tr|D6RD18|D6RD18_HUMAN	Heterogeneous nuclear ribonucleoprotein A/B {ECO:0000313|Ensembl:ENSP00000427110}; ...	24.5	27	581	553	0.951807	1229
sp|P52294|IMA5_HUMAN	Importin subunit alpha-5; Karyopherin subunit alpha-1; Nucleoprotein ...	9	11	1244	1183	0.950965	1231
sp|Q9Y3E1|HDGR3_HUMAN	Hepatoma-derived growth factor-related protein 3; HRP-3; Hepatoma-derived ...	9	11	1244	1183	0.950965	1231
sp|Q96G23|CERS2_HUMAN	Ceramide synthase 2 {ECO:0000303|PubMed:17977534}; CerS2 {ECO:0000303|PubMed:17977534}; ...	9	11	1244	1183	0.950965	1231
tr|A0A494C1F2|A0A494C1F2_HUMAN	Nuclear pore complex protein Nup214 {ECO:0000313|Ensembl:ENSP00000499001}; ...	8.5	10.5	1281	1218	0.95082	1234.5
tr|A0A2R8YF87|A0A2R8YF87_HUMAN	Vacuolar protein sorting-associated protein 33A {ECO:0000313|Ensembl:ENSP00000494935}; ...	8.5	10.5	1281	1218	0.95082	1234.5
sp|Q68E01|INT3_HUMAN	Integrator complex subunit 3; Int3; SOSS complex subunit A; Sensor ...	8.5	10.5	1281	1218	0.95082	1234.5
sp|Q9P0I2|EMC3_HUMAN	ER membrane protein complex subunit 3; Transmembrane protein 111;	8.5	10.5	1281	1218	0.95082	1234.5
sp|Q8TCS8|PNPT1_HUMAN	Polyribonucleotide nucleotidyltransferase 1, mitochondrial {ECO:0000305}; ...	47	50.5	294	279.5	0.95068	1237
tr|A0A494C0R8|A0A494C0R8_HUMAN	Clustered mitochondria protein homolog {ECO:0000256|HAMAP-Rule:MF_03013}; ...	25.5	28	557	529.5	0.950628	1238.5
sp|Q9H0D6|XRN2_HUMAN	5—-3— exoribonuclease 2; EC 3.1.13.-; DHM1-like protein; DHP protein;	25.5	28	557	529.5	0.950628	1238.5
sp|Q7Z2W9|RM21_HUMAN	39S ribosomal protein L21, mitochondrial; L21mt; MRP-L21; Mitochondrial ...	4.5	5.5	1789	1700.5	0.950531	1243.5
sp|O43824|GTPB6_HUMAN	Putative GTP-binding protein 6; Pseudoautosomal GTP-binding protein-like; ...	4.5	5.5	1789	1700.5	0.950531	1243.5
sp|P11182|ODB2_HUMAN	Lipoamide acyltransferase component of branched-chain alpha-keto ...	4.5	5.5	1789	1700.5	0.950531	1243.5
tr|Q5JWT2|Q5JWT2_HUMAN	Mediator complex subunit 23 {ECO:0000256|ARBA:ARBA00016472}; Mediator of RNA polymerase II transcription subunit 23 {ECO:0000256|ARBA:ARBA00019696};	4.5	5.5	1789	1700.5	0.950531	1243.5
sp|O00429|DNM1L_HUMAN	Dynamin-1-like protein; EC 3.6.5.5; Dnm1p/Vps1p-like protein; ...	4.5	5.5	1789	1700.5	0.950531	1243.5
sp|O00483|NDUA4_HUMAN	Cytochrome c oxidase subunit NDUFA4; Complex I-MLRQ; CI-MLRQ; ...	4.5	5.5	1789	1700.5	0.950531	1243.5
tr|A0A0B4J1W0|A0A0B4J1W0_HUMAN	Mediator complex subunit 24 {ECO:0000256|ARBA:ARBA00016473}; Mediator of RNA polymerase II transcription subunit 24 {ECO:0000256|ARBA:ARBA00019693};	4.5	5.5	1789	1700.5	0.950531	1243.5
sp|O14818|PSA7_HUMAN	Proteasome subunit alpha type-7; Proteasome subunit RC6-1; Proteasome ...	4.5	5.5	1789	1700.5	0.950531	1243.5
sp|P22033|MUTA_HUMAN	Methylmalonyl-CoA mutase, mitochondrial {ECO:0000305}; MCM; EC ...	17	20	785.5	746.5	0.95035	1248
sp|P46100|ATRX_HUMAN	Transcriptional regulator ATRX; EC 3.6.4.12; ATP-dependent helicase ...	26	28.5	546.5	519	0.94968	1249
sp|Q7L2E3|DHX30_HUMAN	ATP-dependent RNA helicase DHX30 {ECO:0000305}; EC 3.6.4.13 {ECO:0000269|PubMed:29100085}; ...	37.5	40.5	376.5	357.5	0.949535	1250
sp|Q9H269|VPS16_HUMAN	Vacuolar protein sorting-associated protein 16 homolog; hVPS16; ...	9.5	11.5	1208.5	1147.5	0.949524	1251.5
sp|Q13123|RED_HUMAN	Protein Red {ECO:0000303|PubMed:10216252}; Cytokine IK {ECO:0000303|PubMed:7970704}; ...	9.5	11.5	1208.5	1147.5	0.949524	1251.5
sp|Q9UG63|ABCF2_HUMAN	ATP-binding cassette sub-family F member 2; Iron-inhibited ABC ...	49	52	282	267.5	0.948582	1253
sp|P27105|STOM_HUMAN	Stomatin {ECO:0000312|HGNC:HGNC:3383}; Erythrocyte band 7 integral ...	26.5	29	539.5	511	0.947173	1254.5
sp|Q9BXS5|AP1M1_HUMAN	AP-1 complex subunit mu-1; AP-mu chain family member mu1A; Adaptor ...	26.5	29	539.5	511	0.947173	1254.5
tr|B1ALA9|B1ALA9_HUMAN	Ribose-phosphate pyrophosphokinase 1 {ECO:0000313|Ensembl:ENSP00000361495}; ...	3	4	2003	1896.5	0.94683	1258.5
sp|O75427|LRCH4_HUMAN	Leucine-rich repeat and calponin homology domain-containing protein ...	3	4	2003	1896.5	0.94683	1258.5
sp|Q9Y6B6|SAR1B_HUMAN	GTP-binding protein SAR1b {ECO:0000305}; GTP-binding protein B {ECO:0000303|Ref.2}; GTBPB {ECO:0000303|Ref.2};	3	4	2003	1896.5	0.94683	1258.5
sp|P00414|COX3_HUMAN	Cytochrome c oxidase subunit 3; EC 7.1.1.9; Cytochrome c oxidase ...	3	4	2003	1896.5	0.94683	1258.5
sp|Q6NW34|NEPRO_HUMAN	Nucleolus and neural progenitor protein {ECO:0000305};	3	4	2003	1896.5	0.94683	1258.5
sp|P49840|GSK3A_HUMAN	Glycogen synthase kinase-3 alpha; GSK-3 alpha; EC 2.7.11.26; Serine/threonine-protein kinase GSK3A; EC 2.7.11.1 {ECO:0000269|PubMed:22539723};	3	4	2003	1896.5	0.94683	1258.5
tr|E9PR38|E9PR38_HUMAN	Pumilio homolog 1 {ECO:0000313|Ensembl:ENSP00000400141};	3.5	4.5	1941.5	1837.5	0.946433	1265
sp|O14967|CLGN_HUMAN	Calmegin; Flags: Precursor;	3.5	4.5	1941.5	1837.5	0.946433	1265
sp|Q9NP97|DLRB1_HUMAN	Dynein light chain roadblock-type 1; Bithoraxoid-like protein; ...	3.5	4.5	1941.5	1837.5	0.946433	1265
sp|O15047|SET1A_HUMAN	Histone-lysine N-methyltransferase SETD1A; EC 2.1.1.364 {ECO:0000269|PubMed:25561738, ...	3.5	4.5	1941.5	1837.5	0.946433	1265
sp|Q5RI15|COX20_HUMAN	Cytochrome c oxidase assembly protein COX20, mitochondrial;	3.5	4.5	1941.5	1837.5	0.946433	1265
sp|Q96I99|SUCB2_HUMAN	Succinate--CoA ligase subunit beta, mitochondrial {ECO:0000255|HAMAP-Rule:MF_03221}; ...	3.5	4.5	1941.5	1837.5	0.946433	1265
sp|Q12800|TFCP2_HUMAN	Alpha-globin transcription factor CP2; SAA3 enhancer factor; Transcription factor LSF;	3.5	4.5	1941.5	1837.5	0.946433	1265
sp|Q8WVC0|LEO1_HUMAN	RNA polymerase-associated protein LEO1; Replicative senescence ...	2	3.5	2069	1956	0.945384	1270.5
tr|A0A024R7W5|A0A024R7W5_HUMAN	YTH domain family, member 3, isoform CRA_a {ECO:0000313|EMBL:EAW86866.1}; ...	2	3.5	2069	1956	0.945384	1270.5
sp|Q8TAE8|G45IP_HUMAN	Growth arrest and DNA damage-inducible proteins-interacting protein ...	2	3.5	2069	1956	0.945384	1270.5
sp|Q9BTC0|DIDO1_HUMAN	Death-inducer obliterator 1; DIO-1; hDido1; Death-associated transcription factor 1; DATF-1;	2	3.5	2069	1956	0.945384	1270.5
sp|P83111|LACTB_HUMAN	Serine beta-lactamase-like protein LACTB, mitochondrial {ECO:0000305}; ...	8	10	1330.5	1257	0.944758	1273
sp|Q96GC5|RM48_HUMAN	39S ribosomal protein L48, mitochondrial; L48mt; MRP-L48; Mitochondrial ...	6.5	8	1492.5	1410	0.944724	1277
sp|Q05397|FAK1_HUMAN	Focal adhesion kinase 1 {ECO:0000305}; FADK 1; EC 2.7.10.2; Focal ...	6.5	8	1492.5	1410	0.944724	1277
sp|O95487|SC24B_HUMAN	Protein transport protein Sec24B {ECO:0000305}; SEC24-related ...	6.5	8	1492.5	1410	0.944724	1277
sp|Q05048|CSTF1_HUMAN	Cleavage stimulation factor subunit 1; CF-1 50 kDa subunit; Cleavage ...	6.5	8	1492.5	1410	0.944724	1277
sp|P53582|MAP11_HUMAN	Methionine aminopeptidase 1 {ECO:0000255|HAMAP-Rule:MF_03174}; ...	6.5	8	1492.5	1410	0.944724	1277
sp|Q16706|MA2A1_HUMAN	Alpha-mannosidase 2; EC 3.2.1.114 {ECO:0000250|UniProtKB:P28494}; ...	6.5	8	1492.5	1410	0.944724	1277
sp|Q9Y676|RT18B_HUMAN	28S ribosomal protein S18b, mitochondrial; MRP-S18-b; Mrps18-b; ...	6.5	8	1492.5	1410	0.944724	1277
sp|Q8N7H5|PAF1_HUMAN	RNA polymerase II-associated factor 1 homolog; hPAF1; Pancreatic ...	4	5	1869.5	1765.5	0.94437	1287
sp|Q9Y3B7|RM11_HUMAN	39S ribosomal protein L11, mitochondrial; L11mt; MRP-L11; Mitochondrial ...	4	5	1869.5	1765.5	0.94437	1287
tr|E9PGE5|E9PGE5_HUMAN	TBC1 domain family member 23 {ECO:0000256|ARBA:ARBA00014207}; ...	4	5	1869.5	1765.5	0.94437	1287
sp|Q9BQ75|CMS1_HUMAN	Protein CMSS1; Cms1 ribosomal small subunit homolog;	4	5	1869.5	1765.5	0.94437	1287
sp|Q8IXM6|NRM_HUMAN	Nurim; Nuclear envelope membrane protein; Nuclear rim protein; ...	4	5	1869.5	1765.5	0.94437	1287
sp|Q9H5Q4|TFB2M_HUMAN	Dimethyladenosine transferase 2, mitochondrial {ECO:0000305}; ...	4	5	1869.5	1765.5	0.94437	1287
tr|A0A0J9YXF2|A0A0J9YXF2_HUMAN	Paraoxonase {ECO:0000256|RuleBase:RU368025}; EC 3.1.1.2 {ECO:0000256|RuleBase:RU368025}; ...	4	5	1869.5	1765.5	0.94437	1287
tr|C9JMY0|C9JMY0_HUMAN	Leukocyte receptor cluster member 8 {ECO:0000313|Ensembl:ENSP00000365697}; ...	4	5	1869.5	1765.5	0.94437	1287
sp|Q9UKM7|MA1B1_HUMAN	Endoplasmic reticulum mannosyl-oligosaccharide 1,2-alpha-mannosidase; ...	4	5	1869.5	1765.5	0.94437	1287
sp|Q96AA3|RFT1_HUMAN	Protein RFT1 homolog;	4	5	1869.5	1765.5	0.94437	1287
sp|P61586|RHOA_HUMAN	Transforming protein RhoA {ECO:0000305}; EC 3.6.5.2 {ECO:0000269|PubMed:21565175, ...	4	5	1869.5	1765.5	0.94437	1287
sp|P27348|1433T_HUMAN	14-3-3 protein theta; 14-3-3 protein T-cell; 14-3-3 protein tau; ...	4	5	1869.5	1765.5	0.94437	1287
sp|O14672|ADA10_HUMAN	Disintegrin and metalloproteinase domain-containing protein 10; ...	4	5	1869.5	1765.5	0.94437	1287
sp|P18031|PTN1_HUMAN	Tyrosine-protein phosphatase non-receptor type 1; EC 3.1.3.48; ...	43	46	334	315	0.943114	1294
sp|O60264|SMCA5_HUMAN	SWI/SNF-related matrix-associated actin-dependent regulator of ...	74	76.5	158	149	0.943038	1295
sp|P28370|SMCA1_HUMAN	Probable global transcription activator SNF2L1; EC 3.6.4.- {ECO:0000269|PubMed:14609955, ...	30	33.5	469	441.5	0.941365	1296
sp|Q6P2Q9|PRP8_HUMAN	Pre-mRNA-processing-splicing factor 8; 220 kDa U5 snRNP-specific ...	301.5	325	17	16	0.941176	1297
tr|E9PHV5|E9PHV5_HUMAN	Protein ITPRID2 {ECO:0000313|Ensembl:ENSP00000387319};	14.5	17	911.5	857.5	0.940757	1298.5
sp|O14646|CHD1_HUMAN	Chromodomain-helicase-DNA-binding protein 1; CHD-1; EC 3.6.4.12; ...	14.5	17	911.5	857.5	0.940757	1298.5
sp|P51571|SSRD_HUMAN	Translocon-associated protein subunit delta; TRAP-delta; Signal ...	15.5	18.5	848.5	797.5	0.939894	1300
tr|Q53Z42|Q53Z42_HUMAN	HLA class I antigen {ECO:0000313|EMBL:CEF48094.1}; HLA class I histocompatibility antigen {ECO:0000313|EMBL:QCE30923.1}; HLA class I histocompatibility antigen A alpha chain {ECO:0000313|EMBL:BBD34001.1}; HLA class I histocompatibility antigen, A alpha ...	62.5	65	199.5	187.5	0.93985	1301
sp|Q13283|G3BP1_HUMAN	Ras GTPase-activating protein-binding protein 1; G3BP-1; EC 3.6.4.12 ...	81	84	140.5	132	0.939502	1302
sp|Q9Y5B6|PAXB1_HUMAN	PAX3- and PAX7-binding protein 1; GC-rich sequence DNA-binding ...	6	7.5	1563	1467.5	0.9389	1304.5
tr|G3V325|G3V325_HUMAN	ATP5MF-PTCD1 readthrough {ECO:0000313|Ensembl:ENSP00000400168}; ...	6	7.5	1563	1467.5	0.9389	1304.5
sp|P35998|PRS7_HUMAN	26S proteasome regulatory subunit 7; 26S proteasome AAA-ATPase ...	6	7.5	1563	1467.5	0.9389	1304.5
sp|Q9BWE0|REPI1_HUMAN	Replication initiator 1; 60 kDa origin-specific DNA-binding protein; ...	6	7.5	1563	1467.5	0.9389	1304.5
tr|D3YTB1|D3YTB1_HUMAN	60S ribosomal protein L32 {ECO:0000313|Ensembl:ENSP00000412393}; ...	22.5	25.5	625.5	587	0.938449	1307
sp|Q9H6R4|NOL6_HUMAN	Nucleolar protein 6; Nucleolar RNA-associated protein; Nrap;	28	31	503.5	471.5	0.936445	1308
sp|Q92552|RT27_HUMAN	28S ribosomal protein S27, mitochondrial {ECO:0000305}; MRP-S27; ...	12.5	15	1008.5	944	0.936044	1309
tr|J3KPS3|J3KPS3_HUMAN	Fructose-bisphosphate aldolase {ECO:0000256|ARBA:ARBA00013068, ...	231.5	226.5	31	29	0.935484	1310
tr|Q5SRQ6|Q5SRQ6_HUMAN	Casein kinase II subunit beta {ECO:0000256|ARBA:ARBA00017775, ...	7.5	9.5	1386	1296.5	0.935426	1312
sp|Q99543|DNJC2_HUMAN	DnaJ homolog subfamily C member 2; M-phase phosphoprotein 11; ...	7.5	9.5	1386	1296.5	0.935426	1312
tr|A0A087WUC6|A0A087WUC6_HUMAN	Signal peptidase complex subunit 2 {ECO:0000256|RuleBase:RU368033}; ...	7.5	9.5	1386	1296.5	0.935426	1312
sp|Q9BWF3|RBM4_HUMAN	RNA-binding protein 4; Lark homolog; hLark; RNA-binding motif ...	13.5	16	957	895	0.935214	1314.5
sp|P61019|RAB2A_HUMAN	Ras-related protein Rab-2A;	13.5	16	957	895	0.935214	1314.5
sp|Q8IYB8|SUV3_HUMAN	ATP-dependent RNA helicase SUPV3L1, mitochondrial; EC 3.6.4.13 ...	15	18	876	819	0.934932	1316
sp|Q15365|PCBP1_HUMAN	Poly(rC)-binding protein 1; Alpha-CP1; Heterogeneous nuclear ribonucleoprotein E1; hnRNP E1; Nucleic acid-binding protein SUB2.3;	17.5	21	767	717	0.934811	1317
sp|Q14152|EIF3A_HUMAN	Eukaryotic translation initiation factor 3 subunit A {ECO:0000255|HAMAP-Rule:MF_03000}; ...	130	133	68.5	64	0.934307	1318
sp|Q5BKZ1|ZN326_HUMAN	DBIRD complex subunit ZNF326; Zinc finger protein 326; Zinc finger ...	19.5	23	699	652.5	0.933476	1320
sp|P52292|IMA1_HUMAN	Importin subunit alpha-1 {ECO:0000305}; Karyopherin subunit alpha-2; ...	19.5	23	699	652.5	0.933476	1320
sp|Q5T200|ZC3HD_HUMAN	Zinc finger CCCH domain-containing protein 13 {ECO:0000305};	19.5	23	699	652.5	0.933476	1320
sp|P26038|MOES_HUMAN	Moesin {ECO:0000303|PubMed:1924289}; Membrane-organizing extension ...	413	394.5	7.5	7	0.933333	1322.5
sp|P48681|NEST_HUMAN	Nestin;	108	108	90	84	0.933333	1322.5
sp|Q9Y262|EIF3L_HUMAN	Eukaryotic translation initiation factor 3 subunit L {ECO:0000255|HAMAP-Rule:MF_03011}; ...	24.5	27.5	581	542	0.932874	1325
sp|P07996|TSP1_HUMAN	Thrombospondin-1; Glycoprotein G {ECO:0000303|PubMed:6777381}; ...	24.5	27.5	581	542	0.932874	1325
sp|Q9UQ80|PA2G4_HUMAN	Proliferation-associated protein 2G4; Cell cycle protein p38-2G4 ...	24.5	27.5	581	542	0.932874	1325
sp|Q9BUQ8|DDX23_HUMAN	Probable ATP-dependent RNA helicase DDX23; EC 3.6.4.13; 100 kDa ...	73	76	163.5	152.5	0.932722	1327
sp|Q9BSJ8|ESYT1_HUMAN	Extended synaptotagmin-1 {ECO:0000305}; E-Syt1 {ECO:0000303|PubMed:29469807}; ...	24	27	593	553	0.932546	1329
sp|P53007|TXTP_HUMAN	Tricarboxylate transport protein, mitochondrial; Citrate transport ...	24	27	593	553	0.932546	1329
sp|Q9UJV9|DDX41_HUMAN	Probable ATP-dependent RNA helicase DDX41; EC 3.6.4.13; DEAD box protein 41; DEAD box protein abstrakt homolog;	24	27	593	553	0.932546	1329
sp|P23258|TBG1_HUMAN	Tubulin gamma-1 chain; Gamma-1-tubulin; Gamma-tubulin complex ...	14	16.5	938	874.5	0.932303	1331
sp|P07199|CENPB_HUMAN	Major centromere autoantigen B; Centromere protein B; CENP-B; ...	5.5	7	1641.5	1530	0.932074	1333.5
sp|P07948|LYN_HUMAN	Tyrosine-protein kinase Lyn; EC 2.7.10.2; Lck/Yes-related novel ...	5.5	7	1641.5	1530	0.932074	1333.5
tr|I3L2C7|I3L2C7_HUMAN	Gem-associated protein 4 {ECO:0000313|Ensembl:ENSP00000459565}; ...	5.5	7	1641.5	1530	0.932074	1333.5
sp|Q8N2F6-2|ARM10_HUMAN	Armadillo repeat-containing protein 10; Splicing variant involved ...	5.5	7	1641.5	1530	0.932074	1333.5
sp|Q00059|TFAM_HUMAN	Transcription factor A, mitochondrial {ECO:0000305}; mtTFA; Mitochondrial ...	25.5	28.5	557	519	0.931777	1336
tr|A0A5F9ZA98|A0A5F9ZA98_HUMAN	Iron-sulfur clusters transporter ABCB7, mitochondrial {ECO:0000313|Ensembl:ENSP00000496526}; ...	11	13.5	1103	1027.5	0.93155	1337
sp|Q8WVM8|SCFD1_HUMAN	Sec1 family domain-containing protein 1; SLY1 homolog; Sly1p; ...	12	14.5	1042.5	970.5	0.930935	1338
sp|Q9UL25|RAB21_HUMAN	Ras-related protein Rab-21; Flags: Precursor;	10.5	13	1134	1055.5	0.930776	1339.5
tr|A0A5F9UP49|A0A5F9UP49_HUMAN	45 kDa calcium-binding protein {ECO:0000256|ARBA:ARBA00023817}; ...	10.5	13	1134	1055.5	0.930776	1339.5
sp|Q8NE71|ABCF1_HUMAN	ATP-binding cassette sub-family F member 1; ATP-binding cassette ...	90.5	90.5	122.5	114	0.930612	1341
sp|P07437|TBB5_HUMAN	Tubulin beta chain; Tubulin beta-5 chain;	175	184.5	43	40	0.930233	1342.5
sp|Q02809|PLOD1_HUMAN	Procollagen-lysine,2-oxoglutarate 5-dioxygenase 1; EC 1.14.11.4 ...	111	114.5	86	80	0.930233	1342.5
sp|O15145|ARPC3_HUMAN	Actin-related protein 2/3 complex subunit 3; Arp2/3 complex 21 ...	46.5	50.5	300.5	279.5	0.930116	1344
sp|Q16666|IF16_HUMAN	Gamma-interferon-inducible protein 16; Ifi-16; Interferon-inducible ...	37	40.5	384.5	357.5	0.929779	1345
sp|Q9UGP8|SEC63_HUMAN	Translocation protein SEC63 homolog;	43	46.5	334	310.5	0.929641	1346
sp|Q14151|SAFB2_HUMAN	Scaffold attachment factor B2; SAF-B2;	51.5	55.5	262.5	244	0.929524	1347
tr|A0A494C1L1|A0A494C1L1_HUMAN	3-beta-hydroxysterol Delta (14)-reductase {ECO:0000256|ARBA:ARBA00015983}; ...	20.5	24	666	619	0.929429	1348
sp|O43390|HNRPR_HUMAN	Heterogeneous nuclear ribonucleoprotein R; hnRNP R;	111.5	115	85	79	0.929412	1349
sp|P68400|CSK21_HUMAN	Casein kinase II subunit alpha; CK II alpha; EC 2.7.11.1 {ECO:0000269|PubMed:30699359}; ...	35	38.5	409	380	0.929095	1350
sp|P62913|RL11_HUMAN	60S ribosomal protein L11; CLL-associated antigen KW-12; Large ...	50	53.5	274.5	255	0.928962	1351
sp|Q13148|TADBP_HUMAN	TAR DNA-binding protein 43 {ECO:0000303|PubMed:7745706}; TDP-43 ...	7	9	1436	1332	0.927577	1352.5
tr|I3L4X2|I3L4X2_HUMAN	ABC-type glutathione-S-conjugate transporter {ECO:0000256|ARBA:ARBA00024220}; ...	7	9	1436	1332	0.927577	1352.5
sp|P40227|TCPZ_HUMAN	T-complex protein 1 subunit zeta; TCP-1-zeta; Acute morphine dependence-related protein 2; CCT-zeta-1; HTR3; Tcp20 {ECO:0000303|PubMed:8034610};	45	49	310	287.5	0.927419	1354
tr|A0A2R8YE63|A0A2R8YE63_HUMAN	Epidermal growth factor receptor kinase substrate 8 {ECO:0000313|Ensembl:ENSP00000495312}; ...	10	12.5	1170	1084.5	0.926923	1357
sp|Q9H9Y6|RPA2_HUMAN	DNA-directed RNA polymerase I subunit RPA2; RNA polymerase I subunit 2; EC 2.7.7.6 {ECO:0000305|PubMed:16809778}; DNA-directed RNA polymerase I 135 kDa polypeptide; RPA135;	10	12.5	1170	1084.5	0.926923	1357
sp|P54136|SYRC_HUMAN	Arginine--tRNA ligase, cytoplasmic; EC 6.1.1.19 {ECO:0000269|PubMed:16055448, ...	10	12.5	1170	1084.5	0.926923	1357
sp|P67812|SC11A_HUMAN	Signal peptidase complex catalytic subunit SEC11A; EC 3.4.21.89 ...	10	12.5	1170	1084.5	0.926923	1357
tr|Q5JR04|Q5JR04_HUMAN	RNA helicase {ECO:0000256|ARBA:ARBA00012552}; EC 3.6.4.13 {ECO:0000256|ARBA:ARBA00012552}; ...	10	12.5	1170	1084.5	0.926923	1357
sp|O95169|NDUB8_HUMAN	NADH dehydrogenase 1 beta subcomplex subunit 8, mitochondrial; ...	2.5	4	2046.5	1896.5	0.926704	1363.5
sp|Q9BXW7|HDHD5_HUMAN	Haloacid dehalogenase-like hydrolase domain-containing 5 {ECO:0000312|HGNC:HGNC:1843}; ...	2.5	4	2046.5	1896.5	0.926704	1363.5
tr|C9J0I9|C9J0I9_HUMAN	Nuclear-interacting partner of ALK {ECO:0000313|Ensembl:ENSP00000418533}; ...	2.5	4	2046.5	1896.5	0.926704	1363.5
tr|A0A499FJ41|A0A499FJ41_HUMAN	Calcyphosin {ECO:0000313|Ensembl:ENSP00000403263}; Calcyphosine, ...	2.5	4	2046.5	1896.5	0.926704	1363.5
tr|C9K0G7|C9K0G7_HUMAN	D-beta-hydroxybutyrate dehydrogenase, mitochondrial {ECO:0000313|Ensembl:ENSP00000387648}; ...	2.5	4	2046.5	1896.5	0.926704	1363.5
sp|O75054|IGSF3_HUMAN	Immunoglobulin superfamily member 3; IgSF3; Glu-Trp-Ile EWI motif-containing ...	2.5	4	2046.5	1896.5	0.926704	1363.5
sp|Q7Z3C6|ATG9A_HUMAN	Autophagy-related protein 9A {ECO:0000303|PubMed:20124090}; APG9-like ...	2.5	4	2046.5	1896.5	0.926704	1363.5
sp|Q8N5A5|ZGPAT_HUMAN	Zinc finger CCCH-type with G patch domain-containing protein; ...	2.5	4	2046.5	1896.5	0.926704	1363.5
sp|Q8N2K0|ABD12_HUMAN	Lysophosphatidylserine lipase ABHD12 {ECO:0000305}; EC 3.1.-.- ...	16	19.5	824	763	0.925971	1368.5
sp|Q96S52|PIGS_HUMAN	GPI transamidase component PIG-S; Phosphatidylinositol-glycan ...	16	19.5	824	763	0.925971	1368.5
sp|Q9NVI7-2|ATD3A_HUMAN	ATPase family AAA domain-containing protein 3A {ECO:0000312|HGNC:HGNC:25567}; ...	110.5	113.5	87.5	81	0.925714	1370
sp|P35580|MYH10_HUMAN	Myosin-10; Cellular myosin heavy chain, type B; Myosin heavy chain 10; Myosin heavy chain, non-muscle IIb; Non-muscle myosin heavy chain B; NMMHC-B; Non-muscle myosin heavy chain IIb; NMMHC II-b; NMMHC-IIB;	130.5	138	67	62	0.925373	1371
sp|Q9NR30|DDX21_HUMAN	Nucleolar RNA helicase 2 {ECO:0000305}; EC 3.6.4.13 {ECO:0000269|PubMed:28790157, ...	98	99.5	107	99	0.925234	1372
sp|Q9HD20|AT131_HUMAN	Endoplasmic reticulum transmembrane helix translocase {ECO:0000305}; ...	39.5	43.5	361	334	0.925208	1373
tr|D6REX3|D6REX3_HUMAN	Protein transport protein Sec31A {ECO:0000313|Ensembl:ENSP00000421633}; ...	5	6.5	1714.5	1585	0.924468	1376
sp|P20020|AT2B1_HUMAN	Plasma membrane calcium-transporting ATPase 1 {ECO:0000305}; EC 7.2.2.10 {ECO:0000305|PubMed:30190470}; Plasma membrane calcium ATPase isoform 1 {ECO:0000303|PubMed:8396145}; PMCA1 {ECO:0000303|PubMed:8396145}; Plasma membrane calcium pump isoform 1;	5	6.5	1714.5	1585	0.924468	1376
sp|Q12899|TRI26_HUMAN	Tripartite motif-containing protein 26; EC 2.3.2.27 {ECO:0000269|PubMed:26611359}; ...	5	6.5	1714.5	1585	0.924468	1376
tr|A0A499FJI4|A0A499FJI4_HUMAN	RCR-type E3 ubiquitin transferase {ECO:0000256|ARBA:ARBA00012249}; ...	5	6.5	1714.5	1585	0.924468	1376
tr|B3KY94|B3KY94_HUMAN	CDP-diacylglycerol--inositol 3-phosphatidyltransferase {ECO:0000313|Ensembl:ENSP00000455042}; ...	5	6.5	1714.5	1585	0.924468	1376
sp|O60231|DHX16_HUMAN	Pre-mRNA-splicing factor ATP-dependent RNA helicase DHX16; EC ...	18.5	22	736	680	0.923913	1379
sp|P55011|S12A2_HUMAN	Solute carrier family 12 member 2; Basolateral Na-K-Cl symporter; ...	8.5	11	1281	1183	0.923497	1380.5
sp|Q8WWY3|PRP31_HUMAN	U4/U6 small nuclear ribonucleoprotein Prp31; Pre-mRNA-processing ...	8.5	11	1281	1183	0.923497	1380.5
sp|Q9NXF1|TEX10_HUMAN	Testis-expressed protein 10;	14.5	17.5	911.5	841	0.922655	1383.5
sp|Q9P0J0|NDUAD_HUMAN	NADH dehydrogenase 1 alpha subcomplex subunit 13; Cell death ...	14.5	17.5	911.5	841	0.922655	1383.5
sp|P56192|SYMC_HUMAN	Methionine--tRNA ligase, cytoplasmic; EC 6.1.1.10 {ECO:0000269|PubMed:11714285}; ...	14.5	17.5	911.5	841	0.922655	1383.5
sp|Q14157|UBP2L_HUMAN	Ubiquitin-associated protein 2-like {ECO:0000305}; Protein NICE-4; ...	14.5	17.5	911.5	841	0.922655	1383.5
tr|E9PGM1|E9PGM1_HUMAN	Eukaryotic translation initiation factor 4 gamma 1 {ECO:0000313|Ensembl:ENSP00000407682}; ...	28	31.5	503.5	464.5	0.922542	1386
sp|Q8NFQ8|TOIP2_HUMAN	Torsin-1A-interacting protein 2; Lumenal domain-like LAP1;	9	11.5	1244	1147.5	0.922428	1390
sp|P22570|ADRO_HUMAN	NADPH:adrenodoxin oxidoreductase, mitochondrial; AR; Adrenodoxin ...	9	11.5	1244	1147.5	0.922428	1390
tr|F5GXX5|F5GXX5_HUMAN	Dolichyl-diphosphooligosaccharide--protein glycosyltransferase ...	9	11.5	1244	1147.5	0.922428	1390
sp|O60216|RAD21_HUMAN	Double-strand-break repair protein rad21 homolog; hHR21 {ECO:0000303|PubMed:8812457}; ...	9	11.5	1244	1147.5	0.922428	1390
sp|Q8N8A6|DDX51_HUMAN	ATP-dependent RNA helicase DDX51; EC 3.6.4.13; DEAD box protein ...	9	11.5	1244	1147.5	0.922428	1390
tr|M0QZ12|M0QZ12_HUMAN	Protein Aster-A {ECO:0000313|Ensembl:ENSP00000470220};	9	11.5	1244	1147.5	0.922428	1390
sp|O15020|SPTN2_HUMAN	Spectrin beta chain, non-erythrocytic 2; Beta-III spectrin; Spinocerebellar ...	9	11.5	1244	1147.5	0.922428	1390
sp|P27144|KAD4_HUMAN	Adenylate kinase 4, mitochondrial {ECO:0000255|HAMAP-Rule:MF_03170}; ...	9.5	12	1208.5	1114.5	0.922218	1395
sp|Q29RF7|PDS5A_HUMAN	Sister chromatid cohesion protein PDS5 homolog A; Cell proliferation-inducing ...	9.5	12	1208.5	1114.5	0.922218	1395
tr|A0A087WW77|A0A087WW77_HUMAN	Lethal(2) giant larvae protein homolog 1 {ECO:0000313|Ensembl:ENSP00000480006}; ...	9.5	12	1208.5	1114.5	0.922218	1395
sp|P63241|IF5A1_HUMAN	Eukaryotic translation initiation factor 5A-1; eIF-5A-1; eIF-5A1; ...	30	34	469	432.5	0.922175	1397
sp|Q9BZE4|NOG1_HUMAN	GTP-binding protein 4; Chronic renal failure gene protein; GTP-binding ...	50	54	274.5	253	0.921676	1398
sp|O75964|ATP5L_HUMAN	ATP synthase subunit g, mitochondrial {ECO:0000305}; ATPase subunit ...	22	25.5	638	587	0.920063	1399
sp|Q9H4M9|EHD1_HUMAN	EH domain-containing protein 1 {ECO:0000305}; PAST homolog 1 {ECO:0000303|PubMed:9253601}; hPAST1 {ECO:0000303|PubMed:9253601}; Testilin {ECO:0000312|EMBL:AAD45866.1};	54	58.5	247	227	0.919028	1400
tr|A0A6Q8PFK8|A0A6Q8PFK8_HUMAN	Heat shock protein beta-1 {ECO:0000313|Ensembl:ENSP00000501831}; ...	37.5	42	376.5	346	0.918991	1401.5
sp|P50570|DYN2_HUMAN	Dynamin-2; EC 3.6.5.5;	37.5	42	376.5	346	0.918991	1401.5
tr|A0A5H1ZRP4|A0A5H1ZRP4_HUMAN	Negative elongation factor B {ECO:0000313|Ensembl:ENSP00000339495}; ...	4.5	6	1789	1644	0.918949	1405
sp|P54577|SYYC_HUMAN	Tyrosine--tRNA ligase, cytoplasmic; EC 6.1.1.1; Tyrosyl-tRNA synthetase; TyrRS; Contains: Tyrosine--tRNA ligase, cytoplasmic, N-terminally processed;	4.5	6	1789	1644	0.918949	1405
tr|H3BPJ9|H3BPJ9_HUMAN	Complex I-PDSW {ECO:0000256|ARBA:ARBA00016775}; NADH dehydrogenase ...	4.5	6	1789	1644	0.918949	1405
tr|K7EKP8|K7EKP8_HUMAN	Cytosolic acyl coenzyme A thioester hydrolase {ECO:0000313|Ensembl:ENSP00000465719}; ...	4.5	6	1789	1644	0.918949	1405
sp|Q06124|PTN11_HUMAN	Tyrosine-protein phosphatase non-receptor type 11; EC 3.1.3.48 ...	4.5	6	1789	1644	0.918949	1405
sp|P51114|FXR1_HUMAN	Fragile X mental retardation syndrome-related protein 1; hFXR1p; ...	88.5	87.5	128	117.5	0.917969	1408
sp|Q99549|MPP8_HUMAN	M-phase phosphoprotein 8; Two hybrid-associated protein 3 with ...	3	4.5	2003	1837.5	0.917374	1411
sp|Q9NVH2|INT7_HUMAN	Integrator complex subunit 7; Int7;	3	4.5	2003	1837.5	0.917374	1411
sp|Q6UXN9|WDR82_HUMAN	WD repeat-containing protein 82; Protein TMEM113; Swd2;	3	4.5	2003	1837.5	0.917374	1411
sp|O60287|NPA1P_HUMAN	Nucleolar pre-ribosomal-associated protein 1; Nucleolar protein ...	3	4.5	2003	1837.5	0.917374	1411
tr|C9JFR7|C9JFR7_HUMAN	Cytochrome c {ECO:0000256|ARBA:ARBA00013530}; Flags: Fragment; ...	3	4.5	2003	1837.5	0.917374	1411
tr|H3BN55|H3BN55_HUMAN	Small monomeric GTPase {ECO:0000256|ARBA:ARBA00011984}; EC 3.6.5.2 ...	2	4	2069	1896.5	0.916626	1414
sp|O95573|ACSL3_HUMAN	Fatty acid CoA ligase Acsl3 {ECO:0000305}; Arachidonate--CoA ligase {ECO:0000250|UniProtKB:Q63151}; EC 6.2.1.15 {ECO:0000250|UniProtKB:Q63151}; Long-chain acyl-CoA synthetase 3; LACS 3; Long-chain-fatty-acid--CoA ligase 3 {ECO:0000305}; EC 6.2.1.3 {EC ...	38	43	369	338	0.915989	1415
tr|C9JDE9|C9JDE9_HUMAN	3-ketoacyl-CoA thiolase, peroxisomal {ECO:0000313|Ensembl:ENSP00000395183}; ...	6.5	8.5	1492.5	1367	0.915913	1418
sp|O95864|FADS2_HUMAN	Acyl-CoA 6-desaturase {ECO:0000305|PubMed:12713571}; EC 1.14.19.3 ...	6.5	8.5	1492.5	1367	0.915913	1418
tr|A6NHB5|A6NHB5_HUMAN	Zinc finger MYM-type protein 3 {ECO:0000313|Ensembl:ENSP00000363100}; ...	6.5	8.5	1492.5	1367	0.915913	1418
sp|O75431|MTX2_HUMAN	Metaxin-2; Mitochondrial outer membrane import complex protein ...	6.5	8.5	1492.5	1367	0.915913	1418
tr|A0A087X2D5|A0A087X2D5_HUMAN	39S ribosomal protein L45, mitochondrial {ECO:0000313|Ensembl:ENSP00000484903}; ...	6.5	8.5	1492.5	1367	0.915913	1418
sp|Q15477|SKIV2_HUMAN	Helicase SKI2W; Ski2; EC 3.6.4.-; Helicase-like protein; HLP; ...	8	10.5	1330.5	1218	0.915445	1421
sp|O95239|KIF4A_HUMAN	Chromosome-associated kinesin KIF4A; Chromokinesin-A;	13.5	16.5	957	874.5	0.913793	1422
sp|Q9H0A0|NAT10_HUMAN	RNA cytidine acetyltransferase {ECO:0000255|HAMAP-Rule:MF_03211, ...	27.5	31	516	471.5	0.91376	1423
sp|Q8IZL8|PELP1_HUMAN	Proline-, glutamic acid- and leucine-rich protein 1; Modulator ...	16.5	20.5	802	732.5	0.913342	1424.5
sp|Q9UH65|SWP70_HUMAN	Switch-associated protein 70; SWAP-70;	16.5	20.5	802	732.5	0.913342	1424.5
sp|O15260|SURF4_HUMAN	Surfeit locus protein 4 {ECO:0000303|PubMed:9740673};	21	25	653.5	596.5	0.912777	1426.5
sp|Q96N66|MBOA7_HUMAN	Lysophospholipid acyltransferase 7 {ECO:0000305}; LPLAT 7 {ECO:0000305}; ...	21	25	653.5	596.5	0.912777	1426.5
sp|Q6NZI2|CAVN1_HUMAN	Caveolae-associated protein 1 {ECO:0000312|HGNC:HGNC:9688}; Cavin-1; ...	99	103	102	93	0.911765	1428
sp|Q9Y678|COPG1_HUMAN	Coatomer subunit gamma-1; Gamma-1-coat protein; Gamma-1-COP;	24.5	28	581	529.5	0.91136	1429
sp|Q12788|TBL3_HUMAN	Transducin beta-like protein 3; WD repeat-containing protein SAZD;	17.5	21.5	767	699	0.911343	1430.5
sp|Q9NRG9|AAAS_HUMAN	Aladin; Adracalin;	17.5	21.5	767	699	0.911343	1430.5
sp|Q9Y6N5|SQOR_HUMAN	Sulfide:quinone oxidoreductase, mitochondrial {ECO:0000305}; SQOR {ECO:0000312|HGNC:HGNC:20390}; EC 1.8.5.8 {ECO:0000269|PubMed:22852582}; Sulfide dehydrogenase-like; Sulfide quinone oxidoreductase {ECO:0000312|HGNC:HGNC:20390}; Flags: Precursor;	28.5	33	493	449	0.910751	1432
sp|P48047|ATPO_HUMAN	ATP synthase subunit O, mitochondrial {ECO:0000305}; ATP synthase ...	15	18.5	876	797.5	0.910388	1433
tr|C9JZR2|C9JZR2_HUMAN	Catenin delta-1 {ECO:0000313|Ensembl:ENSP00000434808};	47	52	294	267.5	0.909864	1434
sp|Q7Z5J4|RAI1_HUMAN	Retinoic acid-induced protein 1;	4	5.5	1869.5	1700.5	0.909601	1436
sp|P10589|COT1_HUMAN	COUP transcription factor 1; COUP-TF1; COUP transcription factor ...	4	5.5	1869.5	1700.5	0.909601	1436
sp|P43686|PRS6B_HUMAN	26S proteasome regulatory subunit 6B; 26S proteasome AAA-ATPase ...	4	5.5	1869.5	1700.5	0.909601	1436
sp|P49406|RM19_HUMAN	39S ribosomal protein L19, mitochondrial; L19mt; MRP-L19; 39S ...	3.5	5	1941.5	1765.5	0.909348	1444
sp|Q8N1B4|VPS52_HUMAN	Vacuolar protein sorting-associated protein 52 homolog; SAC2 suppressor of actin mutations 2-like protein;	3.5	5	1941.5	1765.5	0.909348	1444
sp|Q9H1A4|APC1_HUMAN	Anaphase-promoting complex subunit 1; APC1; Cyclosome subunit ...	3.5	5	1941.5	1765.5	0.909348	1444
sp|Q9NZJ4|SACS_HUMAN	Sacsin; DnaJ homolog subfamily C member 29; DNAJC29;	3.5	5	1941.5	1765.5	0.909348	1444
sp|Q93008|USP9X_HUMAN	Probable ubiquitin carboxyl-terminal hydrolase FAF-X; EC 3.4.19.12 ...	3.5	5	1941.5	1765.5	0.909348	1444
sp|Q9P0M9|RM27_HUMAN	39S ribosomal protein L27, mitochondrial; L27mt; MRP-L27; Mitochondrial ...	3.5	5	1941.5	1765.5	0.909348	1444
sp|Q9H6T3|RPAP3_HUMAN	RNA polymerase II-associated protein 3;	3.5	5	1941.5	1765.5	0.909348	1444
sp|Q5SWX8|ODR4_HUMAN	Protein odr-4 homolog; hODR-4; LAG1-interacting protein; Transactivated ...	3.5	5	1941.5	1765.5	0.909348	1444
sp|Q8IUE6|H2A2B_HUMAN	Histone H2A type 2-B; H2A-clustered histone 21 {ECO:0000312|HGNC:HGNC:20508}; ...	3.5	5	1941.5	1765.5	0.909348	1444
sp|Q7Z7L1|SLN11_HUMAN	Schlafen family member 11 {ECO:0000305}; EC 3.6.-.- {ECO:0000269|PubMed:29395061}; ...	3.5	5	1941.5	1765.5	0.909348	1444
sp|Q6PI48|SYDM_HUMAN	Aspartate--tRNA ligase, mitochondrial; EC 6.1.1.12 {ECO:0000269|PubMed:15779907, ...	3.5	5	1941.5	1765.5	0.909348	1444
sp|P23634|AT2B4_HUMAN	Plasma membrane calcium-transporting ATPase 4 {ECO:0000305}; PMCA4 {ECO:0000303|PubMed:1531651, ECO:0000312|EMBL:AAA50819.1}; EC 7.2.2.10 {ECO:0000269|PubMed:8530416}; Matrix-remodeling-associated protein 1; Plasma membrane calcium ATPase isoform 4; P ...	3.5	5	1941.5	1765.5	0.909348	1444
sp|Q9UBB5|MBD2_HUMAN	Methyl-CpG-binding domain protein 2 {ECO:0000305}; Demethylase; ...	3.5	5	1941.5	1765.5	0.909348	1444
sp|Q9H845|ACAD9_HUMAN	Complex I assembly factor ACAD9, mitochondrial {ECO:0000303|PubMed:24158852}; ...	19.5	23.5	699	635.5	0.909156	1451
sp|P61353|RL27_HUMAN	60S ribosomal protein L27; Large ribosomal subunit protein eL27 ...	56	61.5	229.5	208.5	0.908497	1452
sp|O15438|MRP3_HUMAN	ATP-binding cassette sub-family C member 3; EC 7.6.2.- {ECO:0000269|PubMed:11581266, ...	20	24	681.5	619	0.908291	1453
sp|Q99613|EIF3C_HUMAN	Eukaryotic translation initiation factor 3 subunit C {ECO:0000255|HAMAP-Rule:MF_03002}; ...	50.5	55.5	269	244	0.907063	1454
sp|P10644|KAP0_HUMAN	cAMP-dependent protein kinase type I-alpha regulatory subunit; ...	7.5	10	1386	1257	0.906926	1455
sp|P62140|PP1B_HUMAN	Serine/threonine-protein phosphatase PP1-beta catalytic subunit; ...	10.5	13.5	1134	1027.5	0.906085	1456.5
sp|Q14344|GNA13_HUMAN	Guanine nucleotide-binding protein subunit alpha-13; G alpha-13; ...	10.5	13.5	1134	1027.5	0.906085	1456.5
sp|Q12768|WASC5_HUMAN	WASH complex subunit 5 {ECO:0000312|HGNC:HGNC:28984}; Strumpellin; ...	18	22	750.5	680	0.906063	1458
tr|A0A0A0MTH3|A0A0A0MTH3_HUMAN	59 kDa serine/threonine-protein kinase {ECO:0000256|ARBA:ARBA00024100}; ...	16	20	824	746.5	0.905947	1459
sp|Q8NAV1|PR38A_HUMAN	Pre-mRNA-splicing factor 38A;	12	15	1042.5	944	0.905516	1460.5
tr|A0A669KAX3|A0A669KAX3_HUMAN	Wolframin {ECO:0000313|Ensembl:ENSP00000501033};	12	15	1042.5	944	0.905516	1460.5
tr|M0R0F0|M0R0F0_HUMAN	40S ribosomal protein S5 {ECO:0000313|Ensembl:ENSP00000471185}; ...	11	14	1103	998	0.904805	1462.5
sp|P52597|HNRPF_HUMAN	Heterogeneous nuclear ribonucleoprotein F; hnRNP F; Nucleolin-like ...	11	14	1103	998	0.904805	1462.5
sp|O95782|AP2A1_HUMAN	AP-2 complex subunit alpha-1; 100 kDa coated vesicle protein A; Adaptor protein complex AP-2 subunit alpha-1; Adaptor-related protein complex 2 subunit alpha-1; Alpha-adaptin A; Alpha1-adaptin; Clathrin assembly protein complex 2 alpha-A large chain ...	75	80	156.5	141.5	0.904153	1464
sp|P04844|RPN2_HUMAN	Dolichyl-diphosphooligosaccharide--protein glycosyltransferase ...	64.5	70	191.5	173	0.903394	1465
sp|P47985|UCRI_HUMAN	Cytochrome b-c1 complex subunit Rieske, mitochondrial; EC 7.1.1.8; ...	22.5	26.5	625.5	565	0.903277	1466
sp|P09651-2|ROA1_HUMAN	Heterogeneous nuclear ribonucleoprotein A1; hnRNP A1; Helix-destabilizing ...	7	9.5	1436	1296.5	0.902855	1467.5
sp|Q5BJH7|YIF1B_HUMAN	Protein YIF1B {ECO:0000305}; YIP1-interacting factor homolog B;	7	9.5	1436	1296.5	0.902855	1467.5
sp|Q9HCS7|SYF1_HUMAN	Pre-mRNA-splicing factor SYF1; Protein HCNP; XPA-binding protein ...	33	37.5	431.5	389.5	0.902665	1469
sp|Q969N2|PIGT_HUMAN	GPI transamidase component PIG-T; Phosphatidylinositol-glycan ...	11.5	14.5	1075.5	970.5	0.902371	1470
sp|Q15382|RHEB_HUMAN	GTP-binding protein Rheb; Ras homolog enriched in brain; Flags: ...	6	8	1563	1410	0.902111	1472
sp|Q9Y5Q8|TF3C5_HUMAN	General transcription factor 3C polypeptide 5; TF3C-epsilon; Transcription factor IIIC 63 kDa subunit; TFIIIC 63 kDa subunit; TFIIIC63; Transcription factor IIIC subunit epsilon;	6	8	1563	1410	0.902111	1472
tr|A0A669KBA4|A0A669KBA4_HUMAN	Signal transducer and activator of transcription {ECO:0000256|RuleBase:RU046415}; ...	6	8	1563	1410	0.902111	1472
sp|P53396|ACLY_HUMAN	ATP-citrate synthase; EC 2.3.3.8 {ECO:0000269|PubMed:10653665, ...	51	56	265.5	239.5	0.902072	1474
sp|P30050|RL12_HUMAN	60S ribosomal protein L12; Large ribosomal subunit protein uL11 ...	29.5	34	479.5	432.5	0.901981	1475
sp|P12236|ADT3_HUMAN	ADP/ATP translocase 3 {ECO:0000305}; ADP,ATP carrier protein 3 {ECO:0000303|PubMed:31341297}; ADP,ATP carrier protein, isoform T2 {ECO:0000303|PubMed:2541251}; ANT 2 {ECO:0000303|PubMed:2541251}; Adenine nucleotide translocator 3 {ECO:0000303|PubMed:8 ...	44.5	49.5	315	284	0.901587	1476
tr|A0A384DVU0|A0A384DVU0_HUMAN	Patatin-like phospholipase domain-containing protein 6 {ECO:0000313|Ensembl:ENSP00000473211}; ...	23.5	27.5	602	542	0.900332	1477
sp|Q13347|EIF3I_HUMAN	Eukaryotic translation initiation factor 3 subunit I {ECO:0000255|HAMAP-Rule:MF_03008}; ...	25.5	29.5	557	501	0.899461	1478
sp|Q9BZQ8|NIBA1_HUMAN	Protein Niban 1 {ECO:0000305}; Cell growth-inhibiting gene 39 ...	15.5	19.5	848.5	763	0.899234	1479
sp|A1L0T0|HACL2_HUMAN	2-hydroxyacyl-CoA lyase 2 {ECO:0000303|PubMed:28289220}; EC 4.1.2.- ...	14.5	18	911.5	819	0.898519	1481
tr|A0A6Q8KRG2|A0A6Q8KRG2_HUMAN	Golgin subfamily A member 2 {ECO:0000313|Ensembl:ENSP00000416097}; ...	14.5	18	911.5	819	0.898519	1481
sp|P61026|RAB10_HUMAN	Ras-related protein Rab-10; EC 3.6.5.2 {ECO:0000269|PubMed:20937701}; ...	14.5	18	911.5	819	0.898519	1481
sp|P13639|EF2_HUMAN	Elongation factor 2; EF-2;	143	148.5	59	53	0.898305	1483
sp|Q9Y5X2|SNX8_HUMAN	Sorting nexin-8;	2.5	4.5	2046.5	1837.5	0.897874	1485
tr|B8ZZY2|B8ZZY2_HUMAN	Arf-GAP domain and FG repeat-containing protein 1 {ECO:0000313|Ensembl:ENSP00000387154}; ...	2.5	4.5	2046.5	1837.5	0.897874	1485
tr|U3KPX3|U3KPX3_HUMAN	Casein kinase I isoform alpha {ECO:0000313|Ensembl:ENSP00000475319}; ...	2.5	4.5	2046.5	1837.5	0.897874	1485
sp|O15160|RPAC1_HUMAN	DNA-directed RNA polymerases I and III subunit RPAC1; DNA-directed ...	9.5	12.5	1208.5	1084.5	0.897393	1488.5
sp|O00186|STXB3_HUMAN	Syntaxin-binding protein 3; Platelet Sec1 protein; PSP; Protein ...	9.5	12.5	1208.5	1084.5	0.897393	1488.5
sp|Q7Z3K3|POGZ_HUMAN	Pogo transposable element with ZNF domain; Suppressor of hairy ...	9.5	12.5	1208.5	1084.5	0.897393	1488.5
sp|Q8N163|CCAR2_HUMAN	Cell cycle and apoptosis regulator protein 2; Cell division cycle ...	9.5	12.5	1208.5	1084.5	0.897393	1488.5
sp|P11387|TOP1_HUMAN	DNA topoisomerase 1; EC 5.6.2.1 {ECO:0000255|PROSITE-ProRule:PRU10130, ...	52.5	57.5	257.5	231	0.897087	1491
sp|Q9UN86-2|G3BP2_HUMAN	Ras GTPase-activating protein-binding protein 2; G3BP-2; GAP SH3 domain-binding protein 2;	14	17.5	938	841	0.896588	1492
tr|D6RAA6|D6RAA6_HUMAN	Transmembrane protein 33 {ECO:0000313|Ensembl:ENSP00000422810}; ...	9	12	1244	1114.5	0.8959	1493
sp|Q96PY5|FMNL2_HUMAN	Formin-like protein 2; Formin homology 2 domain-containing protein ...	8.5	11.5	1281	1147.5	0.895785	1494
tr|B0YIW6|B0YIW6_HUMAN	Coatomer subunit delta {ECO:0000256|RuleBase:RU366052};	28.5	33.5	493	441.5	0.895538	1495.5
sp|Q9BZJ0-2|CRNL1_HUMAN	Crooked neck-like protein 1; Crooked neck homolog; hCrn;	28.5	33.5	493	441.5	0.895538	1495.5
sp|P36957|ODO2_HUMAN	Dihydrolipoyllysine-residue succinyltransferase component of 2-oxoglutarate dehydrogenase complex, mitochondrial; EC 2.3.1.61 {ECO:0000269|PubMed:30929736}; 2-oxoglutarate dehydrogenase complex component E2; OGDC-E2; Dihydrolipoamide succinyltransferas ...	30.5	35.5	459	410.5	0.894336	1497
sp|Q8NFW8|NEUA_HUMAN	N-acylneuraminate cytidylyltransferase; EC 2.7.7.43; CMP-N-acetylneuraminic ...	5.5	7.5	1641.5	1467.5	0.893999	1501.5
sp|Q9NVH0|EXD2_HUMAN	Exonuclease 3—-5— domain-containing protein 2 {ECO:0000303|PubMed:26807646}; ...	5.5	7.5	1641.5	1467.5	0.893999	1501.5
sp|Q9P265|DIP2B_HUMAN	Disco-interacting protein 2 homolog B; DIP2 homolog B;	5.5	7.5	1641.5	1467.5	0.893999	1501.5
sp|Q15345|LRC41_HUMAN	Leucine-rich repeat-containing protein 41; Protein Muf1;	5.5	7.5	1641.5	1467.5	0.893999	1501.5
sp|O96005|CLPT1_HUMAN	Cleft lip and palate transmembrane protein 1;	5.5	7.5	1641.5	1467.5	0.893999	1501.5
sp|Q15067|ACOX1_HUMAN	Peroxisomal acyl-coenzyme A oxidase 1 {ECO:0000303|PubMed:8117268}; ...	5.5	7.5	1641.5	1467.5	0.893999	1501.5
sp|Q5H8A4|PIGG_HUMAN	GPI ethanolamine phosphate transferase 2; EC 2.-.-.-; GPI7 homolog; ...	5.5	7.5	1641.5	1467.5	0.893999	1501.5
sp|Q6P1J9|CDC73_HUMAN	Parafibromin; Cell division cycle protein 73 homolog; Hyperparathyroidism ...	5.5	7.5	1641.5	1467.5	0.893999	1501.5
tr|J3QQW9|J3QQW9_HUMAN	Polycomb protein SUZ12 {ECO:0000313|Ensembl:ENSP00000463936}; ...	21.5	26	645.5	577	0.893881	1506
sp|Q09161|NCBP1_HUMAN	Nuclear cap-binding protein subunit 1; 80 kDa nuclear cap-binding ...	27	31	528	471.5	0.892992	1507
tr|A0A6Q8PHK0|A0A6Q8PHK0_HUMAN	E3 ubiquitin-protein ligase TRIP12 {ECO:0000256|ARBA:ARBA00018006}; ...	24	28	593	529.5	0.892917	1508
sp|O43920|NDUS5_HUMAN	NADH dehydrogenase iron-sulfur protein 5; Complex I-15 kDa; CI-15 kDa; NADH-ubiquinone oxidoreductase 15 kDa subunit;	6.5	9	1492.5	1332	0.892462	1511.5
sp|O75911|DHRS3_HUMAN	Short-chain dehydrogenase/reductase 3; EC 1.1.1.300 {ECO:0000269|PubMed:9705317}; ...	6.5	9	1492.5	1332	0.892462	1511.5
sp|Q86WA8|LONP2_HUMAN	Lon protease homolog 2, peroxisomal {ECO:0000255|HAMAP-Rule:MF_03121}; ...	6.5	9	1492.5	1332	0.892462	1511.5
sp|Q86W42|THOC6_HUMAN	THO complex subunit 6 homolog; Functional spliceosome-associated ...	6.5	9	1492.5	1332	0.892462	1511.5
sp|Q9BQ95|ECSIT_HUMAN	Evolutionarily conserved signaling intermediate in Toll pathway, ...	6.5	9	1492.5	1332	0.892462	1511.5
sp|Q9BPW8|NIPS1_HUMAN	Protein NipSnap homolog 1; NipSnap1;	6.5	9	1492.5	1332	0.892462	1511.5
sp|Q96AG3|S2546_HUMAN	Mitochondrial outer membrane protein SLC25A46 {ECO:0000305}; Solute carrier family 25 member 46;	5	7	1714.5	1530	0.892388	1516.5
sp|Q49A26|GLYR1_HUMAN	Putative oxidoreductase GLYR1; EC 1.-.-.-; 3-hydroxyisobutyrate ...	5	7	1714.5	1530	0.892388	1516.5
sp|Q69YN2|C19L1_HUMAN	CWF19-like protein 1; C19L1 {ECO:0000303|PubMed:25361784};	5	7	1714.5	1530	0.892388	1516.5
tr|A0A1B0GVQ5|A0A1B0GVQ5_HUMAN	Syntaxin-binding protein 1 {ECO:0000313|Ensembl:ENSP00000490613}; ...	5	7	1714.5	1530	0.892388	1516.5
sp|O15258|RER1_HUMAN	Protein RER1;	13	16.5	981	874.5	0.891437	1519.5
tr|A0A0A0MSI0|A0A0A0MSI0_HUMAN	Peroxiredoxin-1 {ECO:0000313|Ensembl:ENSP00000389047}; Flags: ...	13	16.5	981	874.5	0.891437	1519.5
sp|P17987|TCPA_HUMAN	T-complex protein 1 subunit alpha; TCP-1-alpha; CCT-alpha;	50.5	56	269	239.5	0.890335	1521
tr|A0A087WXC5|A0A087WXC5_HUMAN	NADH dehydrogenase 1 alpha subcomplex subunit 10, mitochondrial ...	30	35	469	417.5	0.890192	1522
tr|F8VPD4|F8VPD4_HUMAN	CAD protein {ECO:0000256|ARBA:ARBA00017075}; EC 2.1.3.2 {ECO:0000256|ARBA:ARBA00013008}; ...	17	21.5	785.5	699	0.889879	1523.5
sp|Q6P1M0|S27A4_HUMAN	Long-chain fatty acid transport protein 4 {ECO:0000305}; FATP-4; ...	17	21.5	785.5	699	0.889879	1523.5
sp|O75534|CSDE1_HUMAN	Cold shock domain-containing protein E1 {ECO:0000305}; N-ras upstream gene protein; Protein UNR;	27.5	32	516	459	0.889535	1525.5
tr|G3V529|G3V529_HUMAN	RNA helicase {ECO:0000256|ARBA:ARBA00012552}; EC 3.6.4.13 {ECO:0000256|ARBA:ARBA00012552}; ...	27.5	32	516	459	0.889535	1525.5
sp|Q86U42|PABP2_HUMAN	Polyadenylate-binding protein 2; PABP-2; Poly(A)-binding protein ...	8	11	1330.5	1183	0.889139	1527.5
sp|Q9H9J2|RM44_HUMAN	39S ribosomal protein L44, mitochondrial; L44mt; MRP-L44; EC 3.1.26.-; Mitochondrial large ribosomal subunit protein mL44 {ECO:0000303|PubMed:25278503}; Flags: Precursor;	8	11	1330.5	1183	0.889139	1527.5
sp|P13010|XRCC5_HUMAN	X-ray repair cross-complementing protein 5; EC 3.6.4.-; 86 kDa ...	41.5	47	344.5	306	0.888244	1529
sp|Q15424|SAFB1_HUMAN	Scaffold attachment factor B1; SAF-B; SAF-B1; HSP27 estrogen response element-TATA box-binding protein; HSP27 ERE-TATA-binding protein;	102	105.5	98	87	0.887755	1530
tr|I3L0N3|I3L0N3_HUMAN	Vesicle-fusing ATPase {ECO:0000256|RuleBase:RU367045}; EC 3.6.4.6 ...	43	48	334	296.5	0.887725	1531
sp|O75436|VP26A_HUMAN	Vacuolar protein sorting-associated protein 26A; Vesicle protein ...	12.5	16	1008.5	895	0.887457	1532
sp|O75533|SF3B1_HUMAN	Splicing factor 3B subunit 1; Pre-mRNA-splicing factor SF3b 155 ...	150.5	162	53	47	0.886792	1533
sp|Q92922|SMRC1_HUMAN	SWI/SNF complex subunit SMARCC1 {ECO:0000305}; BRG1-associated ...	17.5	22	767	680	0.886571	1534.5
sp|P33992|MCM5_HUMAN	DNA replication licensing factor MCM5 {ECO:0000303|Ref.3}; EC ...	17.5	22	767	680	0.886571	1534.5
sp|P49759|CLK1_HUMAN	Dual specificity protein kinase CLK1; EC 2.7.12.1; CDC-like kinase ...	4.5	6.5	1789	1585	0.88597	1538
sp|P38117|ETFB_HUMAN	Electron transfer flavoprotein subunit beta {ECO:0000305}; Beta-ETF ...	4.5	6.5	1789	1585	0.88597	1538
tr|G5E9W3|G5E9W3_HUMAN	Cleavage and polyadenylation specific factor 3, 73kDa, isoform ...	4.5	6.5	1789	1585	0.88597	1538
sp|P61009|SPCS3_HUMAN	Signal peptidase complex subunit 3; Microsomal signal peptidase ...	4.5	6.5	1789	1585	0.88597	1538
tr|A0A2R8Y511|A0A2R8Y511_HUMAN	Protein SERAC1 {ECO:0000313|Ensembl:ENSP00000494205};	4.5	6.5	1789	1585	0.88597	1538
sp|P61313|RL15_HUMAN	60S ribosomal protein L15; Large ribosomal subunit protein eL15 ...	67.5	73	183	162	0.885246	1541
sp|Q9Y2X3|NOP58_HUMAN	Nucleolar protein 58 {ECO:0000305}; Nucleolar protein 5;	67	72	187	165.5	0.885027	1542
sp|P12270|TPR_HUMAN	Nucleoprotein TPR; Megator; NPC-associated intranuclear protein; ...	255	277.5	26	23	0.884615	1543.5
sp|P06576|ATPB_HUMAN	ATP synthase subunit beta, mitochondrial {ECO:0000305}; EC 7.1.2.2; ...	151	164.5	52	46	0.884615	1543.5
sp|P19784|CSK22_HUMAN	Casein kinase II subunit alpha—; CK II alpha—; EC 2.7.11.1;	31	36.5	453.5	400	0.882029	1545
tr|B0QZE2|B0QZE2_HUMAN	Zinc finger MYND domain-containing protein 11 {ECO:0000313|Ensembl:ENSP00000385484}; ...	3	5	2003	1765.5	0.881428	1549.5
sp|O15230|LAMA5_HUMAN	Laminin subunit alpha-5; Laminin-10 subunit alpha; Laminin-11 ...	3	5	2003	1765.5	0.881428	1549.5
sp|Q7RTP0|NIPA1_HUMAN	Magnesium transporter NIPA1; Non-imprinted in Prader-Willi/Angelman ...	3	5	2003	1765.5	0.881428	1549.5
tr|A0A087X0S5|A0A087X0S5_HUMAN	Collagen alpha-1(VI) chain {ECO:0000313|Ensembl:ENSP00000483630}; ...	3	5	2003	1765.5	0.881428	1549.5
sp|Q9GZR2|REXO4_HUMAN	RNA exonuclease 4; EC 3.1.-.-; Exonuclease XPMC2; Prevents mitotic ...	3	5	2003	1765.5	0.881428	1549.5
tr|A0A6I8PIK4|A0A6I8PIK4_HUMAN	DnaJ homolog subfamily C member 7 {ECO:0000313|Ensembl:ENSP00000501356}; ...	3	5	2003	1765.5	0.881428	1549.5
tr|A0A087WYR0|A0A087WYR0_HUMAN	Signal recognition particle 19 kDa protein {ECO:0000313|Ensembl:ENSP00000482018}; ...	3	5	2003	1765.5	0.881428	1549.5
sp|Q8N5I2|ARRD1_HUMAN	Arrestin domain-containing protein 1 {ECO:0000305}; Alpha-arrestin ...	3	5	2003	1765.5	0.881428	1549.5
tr|G5EA31|G5EA31_HUMAN	Protein transport protein Sec24C {ECO:0000313|Ensembl:ENSP00000437000}; ...	12	15.5	1042.5	918.5	0.881055	1555
sp|Q8IV08|PLD3_HUMAN	5—-3— exonuclease PLD3 {ECO:0000305}; EC 3.1.16.1 {ECO:0000269|PubMed:30312375}; ...	12	15.5	1042.5	918.5	0.881055	1555
sp|O15075|DCLK1_HUMAN	Serine/threonine-protein kinase DCLK1; EC 2.7.11.1; Doublecortin ...	12	15.5	1042.5	918.5	0.881055	1555
sp|P02511|CRYAB_HUMAN	Alpha-crystallin B chain; Alpha(B)-crystallin; Heat shock protein ...	27.5	32.5	516	454.5	0.880814	1557
sp|Q9UPN4-2|CP131_HUMAN	Centrosomal protein of 131 kDa; 5-azacytidine-induced protein ...	11	14.5	1103	970.5	0.879873	1558
sp|Q9Y2Z4|SYYM_HUMAN	Tyrosine--tRNA ligase, mitochondrial; EC 6.1.1.1 {ECO:0000269|PubMed:15779907, ...	15.5	20	848.5	746.5	0.879788	1559
tr|A0A0A0MSX9|A0A0A0MSX9_HUMAN	Isoleucyl-tRNA synthetase {ECO:0000256|ARBA:ARBA00020907}; EC ...	23.5	28	602	529.5	0.879568	1560
tr|A0A0U1RRH6|A0A0U1RRH6_HUMAN	PHD finger protein 14 {ECO:0000313|Ensembl:ENSP00000489535};	4	6	1869.5	1644	0.87938	1563.5
tr|A0A3B3IRX1|A0A3B3IRX1_HUMAN	Uncharacterized protein {ECO:0000313|Ensembl:ENSP00000497114}; ...	4	6	1869.5	1644	0.87938	1563.5
sp|Q96GM5|SMRD1_HUMAN	SWI/SNF-related matrix-associated actin-dependent regulator of ...	4	6	1869.5	1644	0.87938	1563.5
sp|O14578|CTRO_HUMAN	Citron Rho-interacting kinase; CRIK; EC 2.7.11.1 {ECO:0000250|UniProtKB:P49025}; ...	4	6	1869.5	1644	0.87938	1563.5
sp|O95674|CDS2_HUMAN	Phosphatidate cytidylyltransferase 2 {ECO:0000305}; EC 2.7.7.41 ...	4	6	1869.5	1644	0.87938	1563.5
sp|P53597|SUCA_HUMAN	Succinate--CoA ligase subunit alpha, mitochondrial {ECO:0000255|HAMAP-Rule:MF_03222}; ...	4	6	1869.5	1644	0.87938	1563.5
tr|C9J2Y9|C9J2Y9_HUMAN	DNA-directed RNA polymerase subunit beta {ECO:0000256|RuleBase:RU363031}; ...	36	42	393.5	346	0.879288	1567
sp|P84103|SRSF3_HUMAN	Serine/arginine-rich splicing factor 3; Pre-mRNA-splicing factor ...	71	76.5	169.5	149	0.879056	1568
sp|Q8WUM4|PDC6I_HUMAN	Programmed cell death 6-interacting protein; PDCD6-interacting ...	13.5	17.5	957	841	0.878788	1571
sp|Q9C0E8|LNP_HUMAN	Endoplasmic reticulum junction formation protein lunapark {ECO:0000305}; ...	13.5	17.5	957	841	0.878788	1571
sp|Q13895|BYST_HUMAN	Bystin {ECO:0000305};	7.5	10.5	1386	1218	0.878788	1571
sp|Q9BTX1|NDC1_HUMAN	Nucleoporin NDC1; hNDC1; Transmembrane protein 48;	7.5	10.5	1386	1218	0.878788	1571
sp|Q9Y696|CLIC4_HUMAN	Chloride intracellular channel protein 4; Intracellular chloride ...	7.5	10.5	1386	1218	0.878788	1571
tr|Q5VV89|Q5VV89_HUMAN	Microsomal glutathione S-transferase 3 {ECO:0000313|Ensembl:ENSP00000356858}; ...	10	13.5	1170	1027.5	0.878205	1575.5
sp|Q8NF37|PCAT1_HUMAN	Lysophosphatidylcholine acyltransferase 1; LPC acyltransferase ...	10	13.5	1170	1027.5	0.878205	1575.5
sp|Q9UEY8|ADDG_HUMAN	Gamma-adducin; Adducin-like protein 70;	10	13.5	1170	1027.5	0.878205	1575.5
sp|Q6PJT7|ZC3HE_HUMAN	Zinc finger CCCH domain-containing protein 14; Mammalian suppressor ...	10	13.5	1170	1027.5	0.878205	1575.5
sp|Q15019|SEPT2_HUMAN	Septin-2; Neural precursor cell expressed developmentally down-regulated ...	38	45	369	324	0.878049	1578
sp|Q9Y3U8|RL36_HUMAN	60S ribosomal protein L36; Large ribosomal subunit protein eL36 ...	32	37.5	444.5	389.5	0.876265	1579
sp|Q15058|KIF14_HUMAN	Kinesin-like protein KIF14 {ECO:0000305};	3.5	5.5	1941.5	1700.5	0.875869	1581
tr|A0A0G2JIR1|A0A0G2JIR1_HUMAN	Histone-lysine N-methyltransferase EHMT2 {ECO:0000313|Ensembl:ENSP00000401012}; ...	3.5	5.5	1941.5	1700.5	0.875869	1581
sp|Q9NP72|RAB18_HUMAN	Ras-related protein Rab-18; Flags: Precursor;	3.5	5.5	1941.5	1700.5	0.875869	1581
tr|A0A0A0MRM8|A0A0A0MRM8_HUMAN	Unconventional myosin-6 {ECO:0000256|ARBA:ARBA00018603}; Unconventional ...	24	28.5	593	519	0.875211	1583
tr|A0A087WYF7|A0A087WYF7_HUMAN	MICOS complex subunit {ECO:0000256|RuleBase:RU363021};	14.5	18.5	911.5	797.5	0.874931	1584.5
sp|P43304|GPDM_HUMAN	Glycerol-3-phosphate dehydrogenase, mitochondrial {ECO:0000305}; ...	14.5	18.5	911.5	797.5	0.874931	1584.5
sp|P82912|RT11_HUMAN	28S ribosomal protein S11, mitochondrial; MRP-S11; S11mt; Cervical ...	6	8.5	1563	1367	0.8746	1587
sp|O75116|ROCK2_HUMAN	Rho-associated protein kinase 2; EC 2.7.11.1; Rho kinase 2; Rho-associated, ...	6	8.5	1563	1367	0.8746	1587
sp|Q13315|ATM_HUMAN	Serine-protein kinase ATM; EC 2.7.11.1 {ECO:0000269|PubMed:15448695, ...	6	8.5	1563	1367	0.8746	1587
sp|P50991|TCPD_HUMAN	T-complex protein 1 subunit delta; TCP-1-delta; CCT-delta; Stimulator ...	43	48.5	334	292	0.874251	1589
tr|I3L0H8|I3L0H8_HUMAN	ATP-dependent RNA helicase DDX19A {ECO:0000313|Ensembl:ENSP00000410243}; ...	9.5	13	1208.5	1055.5	0.873397	1590
tr|A8MQ02|A8MQ02_HUMAN	Afadin {ECO:0000313|Ensembl:ENSP00000355771};	14	18	938	819	0.873134	1591
sp|P19367|HXK1_HUMAN	Hexokinase-1 {ECO:0000305}; EC 2.7.1.1 {ECO:0000269|PubMed:1637300}; ...	138	147	63	55	0.873016	1592
sp|P49748|ACADV_HUMAN	Very long-chain specific acyl-CoA dehydrogenase, mitochondrial ...	39.5	46	361	315	0.872576	1593
sp|Q96A33|CCD47_HUMAN	PAT complex subunit CCDC47 {ECO:0000303|PubMed:32814900}; Calumin ...	54	60.5	247	215.5	0.87247	1594
sp|Q92614|MY18A_HUMAN	Unconventional myosin-XVIIIa; Molecule associated with JAK3 N-terminus; ...	84.5	88	133	116	0.87218	1595
sp|O75616|ERAL1_HUMAN	GTPase Era, mitochondrial; H-ERA; hERA; Conserved ERA-like GTPase; ...	9	12.5	1244	1084.5	0.871785	1596
sp|Q8N201|INT1_HUMAN	Integrator complex subunit 1; Int1;	15	19.5	876	763	0.871005	1597
sp|Q14683|SMC1A_HUMAN	Structural maintenance of chromosomes protein 1A; SMC protein ...	120.5	129.5	77	67	0.87013	1598
sp|Q15286|RAB35_HUMAN	Ras-related protein Rab-35; GTP-binding protein RAY; Ras-related ...	8.5	12	1281	1114.5	0.870023	1600
sp|Q658Y4|F91A1_HUMAN	Protein FAM91A1;	8.5	12	1281	1114.5	0.870023	1600
sp|A1X283|SPD2B_HUMAN	SH3 and PX domain-containing protein 2B; Adapter protein HOFI; ...	8.5	12	1281	1114.5	0.870023	1600
sp|Q92621|NU205_HUMAN	Nuclear pore complex protein Nup205; 205 kDa nucleoporin; Nucleoporin ...	48	54.5	288	250.5	0.869792	1602
sp|P35610|SOAT1_HUMAN	Sterol O-acyltransferase 1 {ECO:0000305}; EC 2.3.1.26 {ECO:0000269|PubMed:16647063, ...	6.5	9.5	1492.5	1296.5	0.868677	1604.5
sp|Q9NX20|RM16_HUMAN	39S ribosomal protein L16, mitochondrial; L16mt; MRP-L16; Mitochondrial ...	6.5	9.5	1492.5	1296.5	0.868677	1604.5
sp|Q5VTL8|PR38B_HUMAN	Pre-mRNA-splicing factor 38B; Sarcoma antigen NY-SAR-27;	6.5	9.5	1492.5	1296.5	0.868677	1604.5
sp|Q9NYU1|UGGG2_HUMAN	UDP-glucose:glycoprotein glucosyltransferase 2; UGT2; hUGT2; EC 2.4.1.- {ECO:0000269|PubMed:24415556}; UDP--Glc:glycoprotein glucosyltransferase 2; UDP-glucose ceramide glucosyltransferase-like 1; Flags: Precursor;	6.5	9.5	1492.5	1296.5	0.868677	1604.5
sp|Q99623|PHB2_HUMAN	Prohibitin-2; B-cell receptor-associated protein BAP37; D-prohibitin; ...	47	53.5	294	255	0.867347	1607
sp|Q86U86|PB1_HUMAN	Protein polybromo-1; hPB1; BRG1-associated factor 180; BAF180; ...	12.5	16.5	1008.5	874.5	0.867129	1608.5
sp|O75746|CMC1_HUMAN	Calcium-binding mitochondrial carrier protein Aralar1; Mitochondrial ...	12.5	16.5	1008.5	874.5	0.867129	1608.5
sp|O75643|U520_HUMAN	U5 small nuclear ribonucleoprotein 200 kDa helicase; EC 3.6.4.13 ...	239.5	248	30	26	0.866667	1610
sp|O95347|SMC2_HUMAN	Structural maintenance of chromosomes protein 2; SMC protein 2; SMC-2; Chromosome-associated protein E; hCAP-E; XCAP-E homolog;	55.5	62	234.5	203	0.865672	1611
sp|P05388|RLA0_HUMAN	60S acidic ribosomal protein P0; 60S ribosomal protein L10E; Large ribosomal subunit protein uL10 {ECO:0000303|PubMed:24524803};	49	55.5	282	244	0.865248	1612
sp|Q8TEM1|PO210_HUMAN	Nuclear pore membrane glycoprotein 210; Nuclear pore protein gp210; Nuclear envelope pore membrane protein POM 210; POM210; Nucleoporin Nup210; Pore membrane protein of 210 kDa; Flags: Precursor;	48.5	55	286.5	247.5	0.863874	1613
sp|Q460N5|PAR14_HUMAN	Protein mono-ADP-ribosyltransferase PARP14 {ECO:0000305}; EC 2.4.2.- {ECO:0000269|PubMed:16061477, ECO:0000269|PubMed:18851833, ECO:0000269|PubMed:25043379, ECO:0000269|PubMed:27796300}; ADP-ribosyltransferase diphtheria toxin-like 8 {ECO:0000303|PubMed: ...	15.5	20.5	848.5	732.5	0.863288	1614.5
tr|K7ESP4|K7ESP4_HUMAN	Dephospho-CoA kinase domain-containing protein {ECO:0000313|Ensembl:ENSP00000468809}; ...	15.5	20.5	848.5	732.5	0.863288	1614.5
sp|Q15843|NEDD8_HUMAN	NEDD8; Neddylin; Neural precursor cell expressed developmentally ...	2.5	5	2046.5	1765.5	0.862692	1616.5
sp|Q9H2W6|RM46_HUMAN	39S ribosomal protein L46, mitochondrial; L46mt; MRP-L46; Mitochondrial ...	2.5	5	2046.5	1765.5	0.862692	1616.5
sp|P08581|MET_HUMAN	Hepatocyte growth factor receptor; HGF receptor; EC 2.7.10.1; ...	8	11.5	1330.5	1147.5	0.862458	1619.5
sp|O00410|IPO5_HUMAN	Importin-5; Imp5; Importin subunit beta-3; Karyopherin beta-3; ...	8	11.5	1330.5	1147.5	0.862458	1619.5
sp|Q9H553|ALG2_HUMAN	Alpha-1,3/1,6-mannosyltransferase ALG2; EC 2.4.1.132; EC 2.4.1.257; ...	8	11.5	1330.5	1147.5	0.862458	1619.5
sp|Q6UVY6|MOXD1_HUMAN	DBH-like monooxygenase protein 1; EC 1.14.17.-; Monooxygenase ...	8	11.5	1330.5	1147.5	0.862458	1619.5
tr|A0A3B3IUD7|A0A3B3IUD7_HUMAN	Programmed cell death 11, isoform CRA_a {ECO:0000313|EMBL:EAW49639.1}; ...	44.5	51.5	315	271.5	0.861905	1622
sp|P14868|SYDC_HUMAN	Aspartate--tRNA ligase, cytoplasmic {ECO:0000305}; EC 6.1.1.12 ...	24	29	593	511	0.86172	1623
sp|Q8TDN6|BRX1_HUMAN	Ribosome biogenesis protein BRX1 homolog; Brix domain-containing ...	19	24	718.5	619	0.861517	1624.5
sp|O75489|NDUS3_HUMAN	NADH dehydrogenase iron-sulfur protein 3, mitochondrial; EC 7.1.1.2 {ECO:0000269|PubMed:14729820, ECO:0000269|PubMed:30140060}; Complex I-30kD; CI-30kD; NADH-ubiquinone oxidoreductase 30 kDa subunit; Flags: Precursor;	19	24	718.5	619	0.861517	1624.5
sp|P61619|S61A1_HUMAN	Protein transport protein Sec61 subunit alpha isoform 1; Sec61 ...	40	47	355.5	306	0.860759	1626
sp|Q9NYP7|ELOV5_HUMAN	Elongation of very long chain fatty acids protein 5 {ECO:0000255|HAMAP-Rule:MF_03205, ...	41.5	48	344.5	296.5	0.860668	1627
sp|Q9BUJ2|HNRL1_HUMAN	Heterogeneous nuclear ribonucleoprotein U-like protein 1; Adenovirus ...	29	35	486	417.5	0.859053	1628
sp|P46977|STT3A_HUMAN	Dolichyl-diphosphooligosaccharide--protein glycosyltransferase ...	28	34	503.5	432.5	0.858987	1629
tr|G3V5D9|G3V5D9_HUMAN	DNA-(apurinic or apyrimidinic site) endonuclease {ECO:0000313|Ensembl:ENSP00000452304}; ...	5.5	8	1641.5	1410	0.85897	1631.5
sp|P54098|DPOG1_HUMAN	DNA polymerase subunit gamma-1; EC 2.7.7.7; Mitochondrial DNA ...	5.5	8	1641.5	1410	0.85897	1631.5
sp|Q8NEY8-8|PPHLN_HUMAN	Periphilin-1 {ECO:0000303|PubMed:12853457}; CDC7 expression repressor ...	5.5	8	1641.5	1410	0.85897	1631.5
sp|Q96RT1|ERBIN_HUMAN	Erbin {ECO:0000303|PubMed:10878805}; Densin-180-like protein; ...	5.5	8	1641.5	1410	0.85897	1631.5
sp|Q96A72|MGN2_HUMAN	Protein mago nashi homolog 2;	36	43	393.5	338	0.858958	1634
sp|Q9P2E9|RRBP1_HUMAN	Ribosome-binding protein 1; 180 kDa ribosome receptor homolog; ...	152	174	49.5	42.5	0.858586	1635
sp|O00469|PLOD2_HUMAN	Procollagen-lysine,2-oxoglutarate 5-dioxygenase 2 {ECO:0000305}; ...	13	17.5	981	841	0.857288	1636
sp|P52272|HNRPM_HUMAN	Heterogeneous nuclear ribonucleoprotein M; hnRNP M;	337.5	357	14	12	0.857143	1637
sp|P55884|EIF3B_HUMAN	Eukaryotic translation initiation factor 3 subunit B {ECO:0000255|HAMAP-Rule:MF_03001}; ...	33.5	40	422	361.5	0.856635	1638
sp|Q13769|THOC5_HUMAN	THO complex subunit 5 homolog; Functional spliceosome-associated ...	14.5	19	911.5	780.5	0.856281	1639
sp|P11908|PRPS2_HUMAN	Ribose-phosphate pyrophosphokinase 2; EC 2.7.6.1; PPRibP; Phosphoribosyl ...	5	7.5	1714.5	1467.5	0.855935	1642.5
tr|S6AU73|S6AU73_HUMAN	HLA class I histocompatibility antigen {ECO:0000313|EMBL:QGY93960.1}; ...	5	7.5	1714.5	1467.5	0.855935	1642.5
sp|Q8IYU8|MICU2_HUMAN	Calcium uptake protein 2, mitochondrial; EF-hand domain-containing ...	5	7.5	1714.5	1467.5	0.855935	1642.5
sp|Q9H270|VPS11_HUMAN	Vacuolar protein sorting-associated protein 11 homolog; hVPS11; ...	5	7.5	1714.5	1467.5	0.855935	1642.5
sp|Q86VI3|IQGA3_HUMAN	Ras GTPase-activating-like protein IQGAP3;	5	7.5	1714.5	1467.5	0.855935	1642.5
sp|Q9BRJ7|TIRR_HUMAN	Tudor-interacting repair regulator protein {ECO:0000303|PubMed:28241136}; ...	5	7.5	1714.5	1467.5	0.855935	1642.5
sp|O94905|ERLN2_HUMAN	Erlin-2; Endoplasmic reticulum lipid raft-associated protein 2; Stomatin-prohibitin-flotillin-HflC/K domain-containing protein 2; SPFH domain-containing protein 2;	11	15	1103	944	0.855848	1646.5
sp|P00558|PGK1_HUMAN	Phosphoglycerate kinase 1; EC 2.7.2.3 {ECO:0000269|PubMed:30323285}; ...	11	15	1103	944	0.855848	1646.5
tr|A0A2Y9D025|A0A2Y9D025_HUMAN	Complex I-B14 {ECO:0000256|ARBA:ARBA00015292}; NADH dehydrogenase ...	10.5	14.5	1134	970.5	0.85582	1649
sp|P47897|SYQ_HUMAN	Glutamine--tRNA ligase; EC 6.1.1.18 {ECO:0000269|PubMed:24656866, ...	10.5	14.5	1134	970.5	0.85582	1649
sp|Q8WVM0|TFB1M_HUMAN	Dimethyladenosine transferase 1, mitochondrial; EC 2.1.1.-; Mitochondrial ...	10.5	14.5	1134	970.5	0.85582	1649
sp|Q9NZJ7|MTCH1_HUMAN	Mitochondrial carrier homolog 1; Presenilin-associated protein; ...	13.5	18	957	819	0.855799	1651.5
sp|Q5M775|CYTSB_HUMAN	Cytospin-B; Nuclear structure protein 5; NSP5; Sperm antigen HCMOGT-1; Sperm antigen with calponin homology and coiled-coil domains 1;	13.5	18	957	819	0.855799	1651.5
tr|B4DLR8|B4DLR8_HUMAN	NAD(P)H dehydrogenase 1 {ECO:0000313|Ensembl:ENSP00000398330}; ...	4.5	7	1789	1530	0.855226	1655
tr|A0A0A0MRG2|A0A0A0MRG2_HUMAN	Amyloid-beta A4 protein {ECO:0000256|RuleBase:RU367156};	4.5	7	1789	1530	0.855226	1655
sp|P30260|CDC27_HUMAN	Cell division cycle protein 27 homolog; Anaphase-promoting complex ...	4.5	7	1789	1530	0.855226	1655
tr|A0A2R8YE10|A0A2R8YE10_HUMAN	Vacuolar protein sorting-associated protein 45 {ECO:0000313|Ensembl:ENSP00000495148}; ...	4.5	7	1789	1530	0.855226	1655
sp|Q9Y4C2|TCAF1_HUMAN	TRPM8 channel-associated factor 1 {ECO:0000303|PubMed:25559186}; ...	4.5	7	1789	1530	0.855226	1655
sp|Q8N766|EMC1_HUMAN	ER membrane protein complex subunit 1; Flags: Precursor;	59.5	66	213	182	0.85446	1658
tr|F5H365|F5H365_HUMAN	Protein transport protein SEC23 {ECO:0000256|RuleBase:RU365030}; ...	11.5	15.5	1075.5	918.5	0.854021	1659
sp|Q7LGA3|HS2ST_HUMAN	Heparan sulfate 2-O-sulfotransferase 1; 2-O-sulfotransferase; ...	7.5	11	1386	1183	0.853535	1660
tr|D6R938|D6R938_HUMAN	Calcium/calmodulin-dependent protein kinase {ECO:0000256|ARBA:ARBA00012434}; ...	19.5	25	699	596.5	0.853362	1661
sp|O75525|KHDR3_HUMAN	KH domain-containing, RNA-binding, signal transduction-associated ...	30	36.5	469	400	0.852878	1662
tr|B4DY09|B4DY09_HUMAN	Interleukin enhancer-binding factor 2 {ECO:0000313|Ensembl:ENSP00000482909}; ...	50	57	274.5	234	0.852459	1663
sp|Q13131|AAPK1_HUMAN	5—-AMP-activated protein kinase catalytic subunit alpha-1; AMPK ...	6	9	1563	1332	0.852207	1665.5
sp|Q9C037-2|TRIM4_HUMAN	E3 ubiquitin-protein ligase TRIM4; EC 2.3.2.27; RING finger protein ...	6	9	1563	1332	0.852207	1665.5
tr|E7EQ69|E7EQ69_HUMAN	N-alpha-acetyltransferase 50 {ECO:0000313|Ensembl:ENSP00000417837}; ...	6	9	1563	1332	0.852207	1665.5
sp|Q9P2K8|E2AK4_HUMAN	eIF-2-alpha kinase GCN2 {ECO:0000250|UniProtKB:Q9QZ05}; EC 2.7.11.1 ...	6	9	1563	1332	0.852207	1665.5
sp|O00116|ADAS_HUMAN	Alkyldihydroxyacetonephosphate synthase, peroxisomal; Alkyl-DHAP ...	37	44.5	384.5	327.5	0.851756	1668
sp|P36542|ATPG_HUMAN	ATP synthase subunit gamma, mitochondrial {ECO:0000305}; ATP synthase F1 subunit gamma {ECO:0000312|HGNC:HGNC:833}; F-ATPase gamma subunit; Flags: Precursor;	37.5	45.5	376.5	320.5	0.851262	1669
sp|O60884|DNJA2_HUMAN	DnaJ homolog subfamily A member 2; Cell cycle progression restoration ...	9.5	13.5	1208.5	1027.5	0.850228	1670.5
sp|Q86UY8|NT5D3_HUMAN	5—-nucleotidase domain-containing protein 3; EC 3.1.3.-; GRP94-neighboring ...	9.5	13.5	1208.5	1027.5	0.850228	1670.5
sp|Q7Z478|DHX29_HUMAN	ATP-dependent RNA helicase DHX29 {ECO:0000255|HAMAP-Rule:MF_03068}; ...	14	18.5	938	797.5	0.850213	1672
sp|P12110|CO6A2_HUMAN	Collagen alpha-2(VI) chain; Flags: Precursor;	3	5.5	2003	1700.5	0.848977	1673.5
sp|Q9BUF5|TBB6_HUMAN	Tubulin beta-6 chain; Tubulin beta class V;	3	5.5	2003	1700.5	0.848977	1673.5
tr|G3V0I5|G3V0I5_HUMAN	NADH dehydrogenase flavoprotein 1, mitochondrial {ECO:0000256|RuleBase:RU364066}; ...	20.5	26.5	666	565	0.848348	1675
sp|Q9Y450|HBS1L_HUMAN	HBS1-like protein; ERFS;	16	21.5	824	699	0.848301	1676
sp|Q6KCM7-4|SCMC2_HUMAN	Calcium-binding mitochondrial carrier protein SCaMC-2; Mitochondrial ...	7	10.5	1436	1218	0.848189	1678.5
sp|Q9NRK6|ABCBA_HUMAN	ATP-binding cassette sub-family B member 10, mitochondrial {ECO:0000305}; ...	7	10.5	1436	1218	0.848189	1678.5
sp|P22102|PUR2_HUMAN	Trifunctional purine biosynthetic protein adenosine-3 {ECO:0000305|PubMed:2183217}; ...	7	10.5	1436	1218	0.848189	1678.5
sp|P13667|PDIA4_HUMAN	Protein disulfide-isomerase A4; EC 5.3.4.1 {ECO:0000250|UniProtKB:P08003}; ...	7	10.5	1436	1218	0.848189	1678.5
sp|O43181|NDUS4_HUMAN	NADH dehydrogenase iron-sulfur protein 4, mitochondrial; Complex ...	4	6.5	1869.5	1585	0.84782	1684
sp|Q9Y385|UB2J1_HUMAN	Ubiquitin-conjugating enzyme E2 J1; EC 2.3.2.23 {ECO:0000269|PubMed:33472082}; ...	4	6.5	1869.5	1585	0.84782	1684
tr|A0A6Q8PGU6|A0A6Q8PGU6_HUMAN	Vesicle-fusing ATPase {ECO:0000256|ARBA:ARBA00012674}; EC 3.6.4.6 ...	4	6.5	1869.5	1585	0.84782	1684
tr|A0A6I8PL80|A0A6I8PL80_HUMAN	Guanine nucleotide-binding protein-like 3-like protein {ECO:0000313|Ensembl:ENSP00000501418}; ...	4	6.5	1869.5	1585	0.84782	1684
sp|P43897|EFTS_HUMAN	Elongation factor Ts, mitochondrial {ECO:0000255|HAMAP-Rule:MF_03135}; ...	4	6.5	1869.5	1585	0.84782	1684
sp|Q6PGP7|TTC37_HUMAN	Tetratricopeptide repeat protein 37; TPR repeat protein 37; SKI3 ...	4	6.5	1869.5	1585	0.84782	1684
sp|P06756|ITAV_HUMAN	Integrin alpha-V; Vitronectin receptor {ECO:0000312|HGNC:HGNC:6150}; ...	4	6.5	1869.5	1585	0.84782	1684
sp|Q01813|PFKAP_HUMAN	ATP-dependent 6-phosphofructokinase, platelet type {ECO:0000255|HAMAP-Rule:MF_03184}; ...	65	74	189.5	160.5	0.846966	1688
sp|Q99470|SDF2_HUMAN	Stromal cell-derived factor 2; SDF-2; Flags: Precursor;	18	23.5	750.5	635.5	0.846769	1689.5
sp|Q9UBB9|TFP11_HUMAN	Tuftelin-interacting protein 11; Septin and tuftelin-interacting ...	18	23.5	750.5	635.5	0.846769	1689.5
sp|Q0VF96|CGNL1_HUMAN	Cingulin-like protein 1; Junction-associated coiled-coil protein; ...	3.5	6	1941.5	1644	0.846768	1692
sp|O95486|SC24A_HUMAN	Protein transport protein Sec24A {ECO:0000305}; SEC24-related ...	3.5	6	1941.5	1644	0.846768	1692
sp|Q9Y613|FHOD1_HUMAN	FH1/FH2 domain-containing protein 1; Formin homolog overexpressed ...	3.5	6	1941.5	1644	0.846768	1692
tr|A0A0A0MRJ0|A0A0A0MRJ0_HUMAN	Non-specific serine/threonine protein kinase {ECO:0000256|ARBA:ARBA00012513}; ...	8.5	12.5	1281	1084.5	0.846604	1695
tr|A0A3F2YNZ0|A0A3F2YNZ0_HUMAN	Protein transport protein sec16 {ECO:0000256|RuleBase:RU364101}; ...	8.5	12.5	1281	1084.5	0.846604	1695
tr|E9PFD7|E9PFD7_HUMAN	Receptor protein-tyrosine kinase {ECO:0000256|ARBA:ARBA00011902}; ...	8.5	12.5	1281	1084.5	0.846604	1695
sp|P57740|NU107_HUMAN	Nuclear pore complex protein Nup107; 107 kDa nucleoporin; Nucleoporin ...	22.5	28	625.5	529.5	0.846523	1697
sp|P11388|TOP2A_HUMAN	DNA topoisomerase 2-alpha; EC 5.6.2.2 {ECO:0000255|PROSITE-ProRule:PRU00995, ...	118	131	78	66	0.846154	1698
sp|Q14008|CKAP5_HUMAN	Cytoskeleton-associated protein 5; Colonic and hepatic tumor overexpressed gene protein; Ch-TOG;	55	62	240	203	0.845833	1699
sp|Q9Y2Q3|GSTK1_HUMAN	Glutathione S-transferase kappa 1; EC 2.5.1.18; GST 13-13; GST ...	15.5	21	848.5	717	0.845021	1700
sp|Q9NVH1|DJC11_HUMAN	DnaJ homolog subfamily C member 11;	25	30.5	571	481.5	0.843257	1701
tr|A0A2R8Y5J0|A0A2R8Y5J0_HUMAN	DNA helicase {ECO:0000256|ARBA:ARBA00012551}; EC 3.6.4.12 {ECO:0000256|ARBA:ARBA00012551}; ...	80	86.5	143.5	121	0.843206	1702
sp|Q8NFH5|NUP35_HUMAN	Nucleoporin NUP35 {ECO:0000312|HGNC:HGNC:29797}; 35 kDa nucleoporin; ...	6.5	10	1492.5	1257	0.842211	1705
sp|Q9UKV5|AMFR_HUMAN	E3 ubiquitin-protein ligase AMFR; EC 2.3.2.36 {ECO:0000269|PubMed:28604676, ...	6.5	10	1492.5	1257	0.842211	1705
sp|Q9Y276|BCS1_HUMAN	Mitochondrial chaperone BCS1; h-BCS1; BCS1-like protein;	6.5	10	1492.5	1257	0.842211	1705
tr|K7ENU2|K7ENU2_HUMAN	Vacuole membrane protein 1 {ECO:0000313|Ensembl:ENSP00000467093}; ...	6.5	10	1492.5	1257	0.842211	1705
sp|Q9UBP9|GULP1_HUMAN	PTB domain-containing engulfment adapter protein 1; Cell death ...	6.5	10	1492.5	1257	0.842211	1705
sp|Q3ZCQ8|TIM50_HUMAN	Mitochondrial import inner membrane translocase subunit TIM50; ...	18.5	24	736	619	0.841033	1708
sp|O60506|HNRPQ_HUMAN	Heterogeneous nuclear ribonucleoprotein Q; hnRNP Q; Glycine- and tyrosine-rich RNA-binding protein; GRY-RBP; NS1-associated protein 1; Synaptotagmin-binding, cytoplasmic RNA-interacting protein;	49	56.5	282	236.5	0.838652	1709
sp|Q13501|SQSTM_HUMAN	Sequestosome-1; EBI3-associated protein of 60 kDa; EBIAP; p60; ...	30.5	38	459	384.5	0.837691	1710
sp|Q92610|ZN592_HUMAN	Zinc finger protein 592;	8	12	1330.5	1114.5	0.837655	1711.5
tr|A0A087WUB9|A0A087WUB9_HUMAN	Beta-catenin-like protein 1 {ECO:0000313|Ensembl:ENSP00000478532}; ...	8	12	1330.5	1114.5	0.837655	1711.5
sp|Q14643-3|ITPR1_HUMAN	Inositol 1,4,5-trisphosphate receptor type 1; IP3 receptor isoform ...	44.5	52.5	315	263.5	0.836508	1713
sp|P09543|CN37_HUMAN	2—,3—-cyclic-nucleotide 3—-phosphodiesterase; CNP; CNPase; EC ...	51.5	59.5	262.5	219.5	0.83619	1714
sp|Q9Y5M8|SRPRB_HUMAN	Signal recognition particle receptor subunit beta; SR-beta; Protein ...	15	20.5	876	732.5	0.836187	1715
sp|P25705|ATPA_HUMAN	ATP synthase subunit alpha, mitochondrial {ECO:0000305}; ATP synthase F1 subunit alpha {ECO:0000312|HGNC:HGNC:823}; Flags: Precursor;	141	157	61	51	0.836066	1716
sp|O43242|PSMD3_HUMAN	26S proteasome non-ATPase regulatory subunit 3; 26S proteasome ...	13	18	981	819	0.834862	1717
sp|Q13242|SRSF9_HUMAN	Serine/arginine-rich splicing factor 9; Pre-mRNA-splicing factor ...	29.5	36.5	479.5	400	0.834202	1718
tr|E7ENY0|E7ENY0_HUMAN	Alpha-adducin {ECO:0000313|Ensembl:ENSP00000423024};	12.5	17.5	1008.5	841	0.833912	1719
tr|J3KPG5|J3KPG5_HUMAN	Bromodomain adjacent to zinc finger domain protein 2A {ECO:0000313|Ensembl:ENSP00000368754}; ...	5.5	8.5	1641.5	1367	0.832775	1721
sp|Q96KA5|CLP1L_HUMAN	Cleft lip and palate transmembrane protein 1-like protein; CLPTM1-like ...	5.5	8.5	1641.5	1367	0.832775	1721
tr|J3KQ48|J3KQ48_HUMAN	Aminoacyl-tRNA hydrolase {ECO:0000256|ARBA:ARBA00013260}; EC 3.1.1.29 {ECO:0000256|ARBA:ARBA00013260};	5.5	8.5	1641.5	1367	0.832775	1721
sp|Q9H857-2|NT5D2_HUMAN	5—-nucleotidase domain-containing protein 2; EC 3.1.3.-;	11	15.5	1103	918.5	0.832729	1723.5
sp|P43246|MSH2_HUMAN	DNA mismatch repair protein Msh2; hMSH2; MutS protein homolog ...	11	15.5	1103	918.5	0.832729	1723.5
sp|Q9BQA9|CYBC1_HUMAN	Cytochrome b-245 chaperone 1 {ECO:0000305}; Essential for reactive ...	2.5	5.5	2046.5	1700.5	0.830931	1725.5
sp|Q8NBP0|TTC13_HUMAN	Tetratricopeptide repeat protein 13; TPR repeat protein 13;	2.5	5.5	2046.5	1700.5	0.830931	1725.5
sp|P50213|IDH3A_HUMAN	Isocitrate dehydrogenase subunit alpha, mitochondrial; EC 1.1.1.41 ...	17	23	785.5	652.5	0.830681	1727
sp|Q13425|SNTB2_HUMAN	Beta-2-syntrophin; 59 kDa dystrophin-associated protein A1 basic ...	30	37.5	469	389.5	0.83049	1728
sp|Q9H089|LSG1_HUMAN	Large subunit GTPase 1 homolog; hLsg1; EC 3.6.1.-;	22	28	638	529.5	0.829937	1729
tr|H7BXI1|H7BXI1_HUMAN	Extended synaptotagmin-2 {ECO:0000313|Ensembl:ENSP00000275418}; ...	47	55.5	294	244	0.829932	1730
sp|P78406|RAE1L_HUMAN	mRNA export factor RAE1 {ECO:0000305}; Rae1 protein homolog; mRNA-associated protein mrnp 41;	6	9.5	1563	1296.5	0.829495	1731
sp|O15269|SPTC1_HUMAN	Serine palmitoyltransferase 1; EC 2.3.1.50 {ECO:0000269|PubMed:19416851}; ...	10	14.5	1170	970.5	0.829487	1732
sp|Q969X5|ERGI1_HUMAN	Endoplasmic reticulum-Golgi intermediate compartment protein 1; ER-Golgi intermediate compartment 32 kDa protein; ERGIC-32;	17.5	23.5	767	635.5	0.828553	1733
sp|Q9H078-2|CLPB_HUMAN	Caseinolytic peptidase B protein homolog; EC 3.6.1.- {ECO:0000269|PubMed:25597510}; ...	33	40.5	431.5	357.5	0.828505	1734
sp|O60493|SNX3_HUMAN	Sorting nexin-3; Protein SDP3;	7.5	11.5	1386	1147.5	0.827922	1735
sp|Q9NVD7|PARVA_HUMAN	Alpha-parvin; Actopaxin; CH-ILKBP; Calponin-like integrin-linked ...	9.5	14	1208.5	998	0.825817	1736
sp|Q16181|SEPT7_HUMAN	Septin-7; CDC10 protein homolog;	60	70	209.5	173	0.825776	1737
sp|Q9Y3T9|NOC2L_HUMAN	Nucleolar complex protein 2 homolog; Protein NOC2 homolog; NOC2-like ...	19.5	26	699	577	0.825465	1738.5
sp|P26196|DDX6_HUMAN	Probable ATP-dependent RNA helicase DDX6 {ECO:0000305}; EC 3.6.4.13 ...	19.5	26	699	577	0.825465	1738.5
sp|Q709C8|VP13C_HUMAN	Vacuolar protein sorting-associated protein 13C;	16	22	824	680	0.825243	1740
sp|Q96A65|EXOC4_HUMAN	Exocyst complex component 4; Exocyst complex component Sec8;	18	24	750.5	619	0.824783	1741
sp|Q9Y3A4|RRP7A_HUMAN	Ribosomal RNA-processing protein 7 homolog A; Gastric cancer antigen Zg14;	7	11	1436	1183	0.823816	1742
sp|Q02978|M2OM_HUMAN	Mitochondrial 2-oxoglutarate/malate carrier protein; OGCP; Solute ...	32	39.5	444.5	366	0.823397	1743
sp|Q6DD88|ATLA3_HUMAN	Atlastin-3; EC 3.6.5.-;	12	17	1042.5	857.5	0.822542	1744
sp|Q69YN4|VIR_HUMAN	Protein virilizer homolog {ECO:0000305};	5	8	1714.5	1410	0.822397	1745
tr|J3KNV4|J3KNV4_HUMAN	Integrin alpha-7 {ECO:0000313|Ensembl:ENSP00000343009};	2	5.5	2069	1700.5	0.821895	1746
sp|Q03701|CEBPZ_HUMAN	CCAAT/enhancer-binding protein zeta; CCAAT-box-binding transcription ...	27.5	34.5	516	424	0.821705	1747
sp|P50416|CPT1A_HUMAN	Carnitine O-palmitoyltransferase 1, liver isoform; CPT1-L; EC ...	68	78	179	147	0.821229	1748
sp|P49792|RBP2_HUMAN	E3 SUMO-protein ligase RanBP2; EC 2.3.2.- {ECO:0000269|PubMed:11792325, ...	55	63	240	197	0.820833	1749
tr|E7EWP0|E7EWP0_HUMAN	Complex I-SGDH {ECO:0000256|ARBA:ARBA00019983}; NADH dehydrogenase ...	3	6	2003	1644	0.820769	1751.5
sp|P11216|PYGB_HUMAN	Glycogen phosphorylase, brain form {ECO:0000303|PubMed:3346228}; ...	3	6	2003	1644	0.820769	1751.5
sp|O95714|HERC2_HUMAN	E3 ubiquitin-protein ligase HERC2; EC 2.3.2.26 {ECO:0000269|PubMed:20304803}; ...	3	6	2003	1644	0.820769	1751.5
tr|H0UI06|H0UI06_HUMAN	Cytochrome c oxidase subunit 7A2, mitochondrial {ECO:0000313|Ensembl:ENSP00000359098}; ...	3	6	2003	1644	0.820769	1751.5
sp|Q13547|HDAC1_HUMAN	Histone deacetylase 1 {ECO:0000305}; HD1; EC 3.5.1.98 {ECO:0000269|PubMed:16762839, ...	23	29.5	610.5	501	0.820639	1754
sp|O60684|IMA7_HUMAN	Importin subunit alpha-7; Karyopherin subunit alpha-6;	4.5	7.5	1789	1467.5	0.820291	1757.5
tr|A2A3R5|A2A3R5_HUMAN	40S ribosomal protein S6 {ECO:0000256|ARBA:ARBA00017382, ECO:0000256|PIRNR:PIRNR002129}; ...	4.5	7.5	1789	1467.5	0.820291	1757.5
sp|Q15404|RSU1_HUMAN	Ras suppressor protein 1; RSP-1; Rsu-1;	4.5	7.5	1789	1467.5	0.820291	1757.5
sp|O94766|B3GA3_HUMAN	Galactosylgalactosylxylosylprotein 3-beta-glucuronosyltransferase ...	4.5	7.5	1789	1467.5	0.820291	1757.5
sp|Q9Y6A4|CFA20_HUMAN	Cilia- and flagella-associated protein 20; Basal body up-regulated ...	4.5	7.5	1789	1467.5	0.820291	1757.5
sp|O95817|BAG3_HUMAN	BAG family molecular chaperone regulator 3; BAG-3; Bcl-2-associated ...	4.5	7.5	1789	1467.5	0.820291	1757.5
sp|P48643|TCPE_HUMAN	T-complex protein 1 subunit epsilon; TCP-1-epsilon; CCT-epsilon; ...	37	46	384.5	315	0.819246	1761
sp|B7ZAQ6|GPHRA_HUMAN	Golgi pH regulator A; Protein GPR89A; Putative MAPK-activating ...	4	7	1869.5	1530	0.818401	1764
sp|Q9NP58|ABCB6_HUMAN	ATP-binding cassette sub-family B member 6 {ECO:0000305}; ABC-type ...	4	7	1869.5	1530	0.818401	1764
sp|Q9NVV0|TM38B_HUMAN	Trimeric intracellular cation channel type B; TRIC-B; TRICB; Transmembrane protein 38B;	4	7	1869.5	1530	0.818401	1764
sp|Q96BW9|TAM41_HUMAN	Phosphatidate cytidylyltransferase, mitochondrial; EC 2.7.7.41 ...	4	7	1869.5	1530	0.818401	1764
sp|Q9HCU5|PREB_HUMAN	Prolactin regulatory element-binding protein; Mammalian guanine ...	4	7	1869.5	1530	0.818401	1764
sp|P30101|PDIA3_HUMAN	Protein disulfide-isomerase A3; EC 5.3.4.1 {ECO:0000269|PubMed:27897272, ...	54.5	62.5	244	199.5	0.817623	1767
sp|P53985|MOT1_HUMAN	Monocarboxylate transporter 1; MCT 1; Solute carrier family 16 ...	19	25.5	718.5	587	0.81698	1768
sp|Q9Y4W6|AFG32_HUMAN	AFG3-like protein 2 {ECO:0000305}; EC 3.4.24.- {ECO:0000269|PubMed:14623864, ...	35	43.5	409	334	0.816626	1769
sp|P68363|TBA1B_HUMAN	Tubulin alpha-1B chain; Alpha-tubulin ubiquitous; Tubulin K-alpha-1; ...	97.5	105	109	89	0.816514	1770
sp|Q06481|APLP2_HUMAN	Amyloid beta precursor like protein 2 {ECO:0000312|HGNC:HGNC:598}; ...	3.5	6.5	1941.5	1585	0.816379	1771.5
sp|Q8IYI6|EXOC8_HUMAN	Exocyst complex component 8; Exocyst complex 84 kDa subunit;	3.5	6.5	1941.5	1585	0.816379	1771.5
sp|O75380|NDUS6_HUMAN	NADH dehydrogenase iron-sulfur protein 6, mitochondrial; Complex ...	6.5	10.5	1492.5	1218	0.81608	1774.5
sp|Q4G0F5|VP26B_HUMAN	Vacuolar protein sorting-associated protein 26B; Vesicle protein ...	6.5	10.5	1492.5	1218	0.81608	1774.5
sp|Q9BZZ5|API5_HUMAN	Apoptosis inhibitor 5; API-5; Antiapoptosis clone 11 protein; ...	6.5	10.5	1492.5	1218	0.81608	1774.5
sp|O14745|NHRF1_HUMAN	Na(+)/H(+) exchange regulatory cofactor NHE-RF1 {ECO:0000305}; ...	6.5	10.5	1492.5	1218	0.81608	1774.5
sp|O95470|SGPL1_HUMAN	Sphingosine-1-phosphate lyase 1 {ECO:0000305}; S1PL {ECO:0000305}; ...	8	12.5	1330.5	1084.5	0.815107	1777.5
tr|A0A096LNH6|A0A096LNH6_HUMAN	Dedicator of cytokinesis protein 1 {ECO:0000313|Ensembl:ENSP00000485033}; ...	8	12.5	1330.5	1084.5	0.815107	1777.5
tr|H7C2Q8|H7C2Q8_HUMAN	EBNA1 binding protein 2, isoform CRA_d {ECO:0000313|EMBL:EAX07115.1}; ...	30.5	39	459	374	0.814815	1779
sp|O95819-3|M4K4_HUMAN	Mitogen-activated protein kinase kinase kinase kinase 4; EC 2.7.11.1; ...	36	45.5	393.5	320.5	0.814485	1780
sp|Q15366|PCBP2_HUMAN	Poly(rC)-binding protein 2; Alpha-CP2; Heterogeneous nuclear ribonucleoprotein E2; hnRNP E2;	20.5	27.5	666	542	0.813814	1781
sp|Q9H4L4|SENP3_HUMAN	Sentrin-specific protease 3; EC 3.4.22.-; SUMO-1-specific protease ...	16.5	23	802	652.5	0.813591	1782.5
sp|P24539|AT5F1_HUMAN	ATP synthase F(0) complex subunit B1, mitochondrial {ECO:0000305}; ...	16.5	23	802	652.5	0.813591	1782.5
sp|O00159-3|MYO1C_HUMAN	Unconventional myosin-Ic; Myosin I beta; MMI-beta; MMIb;	156.5	185.5	48	39	0.8125	1784
sp|Q9UBX3|DIC_HUMAN	Mitochondrial dicarboxylate carrier; Solute carrier family 25 ...	12.5	18	1008.5	819	0.812097	1785.5
sp|Q9P0J1|PDP1_HUMAN	]-phosphatase 1, mitochondrial; PDP 1; EC 3.1.3.43; Protein phosphatase ...	12.5	18	1008.5	819	0.812097	1785.5
tr|B9A067|B9A067_HUMAN	MICOS complex subunit MIC60 {ECO:0000256|RuleBase:RU363000}; Mitofilin {ECO:0000256|RuleBase:RU363000};	90	98.5	125	101.5	0.812	1787
sp|Q9NSE4|SYIM_HUMAN	Isoleucine--tRNA ligase, mitochondrial; EC 6.1.1.5; Isoleucyl-tRNA ...	24	30.5	593	481.5	0.811973	1788
sp|P35612|ADDB_HUMAN	Beta-adducin; Erythrocyte adducin subunit beta;	5.5	9	1641.5	1332	0.811453	1790
tr|X6RLN4|X6RLN4_HUMAN	La-related protein 4 {ECO:0000313|Ensembl:ENSP00000429631}; Flags: ...	5.5	9	1641.5	1332	0.811453	1790
sp|O96019|ACL6A_HUMAN	Actin-like protein 6A; 53 kDa BRG1-associated factor A; Actin-related ...	5.5	9	1641.5	1332	0.811453	1790
sp|Q13200|PSMD2_HUMAN	26S proteasome non-ATPase regulatory subunit 2; 26S proteasome ...	11	16	1103	895	0.811423	1792
sp|A6NHR9|SMHD1_HUMAN	Structural maintenance of chromosomes flexible hinge domain-containing ...	71	81.5	169.5	137.5	0.811209	1793
sp|O14617|AP3D1_HUMAN	AP-3 complex subunit delta-1; AP-3 complex subunit delta; Adaptor-related ...	21	28	653.5	529.5	0.810252	1794
tr|E9PK59|E9PK59_HUMAN	N-terminal kinase-like protein {ECO:0000313|Ensembl:ENSP00000431635}; ...	10.5	15.5	1134	918.5	0.809965	1795.5
sp|O75962|TRIO_HUMAN	Triple functional domain protein; EC 2.7.11.1; PTPRF-interacting ...	10.5	15.5	1134	918.5	0.809965	1795.5
sp|P78371|TCPB_HUMAN	T-complex protein 1 subunit beta; TCP-1-beta; CCT-beta;	52.5	61.5	257.5	208.5	0.809709	1797
sp|P05023|AT1A1_HUMAN	Sodium/potassium-transporting ATPase subunit alpha-1; Na(+)/K(+) ...	35	44	409	331	0.809291	1798
sp|Q86XP3|DDX42_HUMAN	ATP-dependent RNA helicase DDX42; EC 3.6.4.13; DEAD box protein ...	16	22.5	824	666.5	0.808859	1799
sp|Q9NVX2|NLE1_HUMAN	Notchless protein homolog 1;	10	15	1170	944	0.806838	1800
sp|Q9UJS0|CMC2_HUMAN	Calcium-binding mitochondrial carrier protein Aralar2; Citrin; ...	50.5	60	269	217	0.806691	1801
sp|Q9Y5S2|MRCKB_HUMAN	Serine/threonine-protein kinase MRCK beta; EC 2.7.11.1; CDC42-binding ...	23	30	610.5	492	0.805897	1802
sp|P14136-3|GFAP_HUMAN	Glial fibrillary acidic protein; GFAP;	6	10	1563	1257	0.804223	1804
tr|A0A1B0GW05|A0A1B0GW05_HUMAN	Probable C-mannosyltransferase DPY19L1 {ECO:0000313|Ensembl:ENSP00000490722}; ...	6	10	1563	1257	0.804223	1804
sp|O95248-4|MTMR5_HUMAN	Myotubularin-related protein 5; Inactive phosphatidylinositol ...	6	10	1563	1257	0.804223	1804
sp|Q6Y1H2|HACD2_HUMAN	Very-long-chain (3R)-3-hydroxyacyl-CoA dehydratase 2 {ECO:0000305}; ...	14.5	20.5	911.5	732.5	0.80362	1806
sp|Q5JVF3|PCID2_HUMAN	PCI domain-containing protein 2; CSN12-like protein;	2.5	6	2046.5	1644	0.803323	1807
sp|Q12965|MYO1E_HUMAN	Unconventional myosin-Ie; Myosin-Ic; Unconventional myosin 1E; ...	19	26	718.5	577	0.803062	1808
tr|A0A590UJS4|A0A590UJS4_HUMAN	Nipped-B protein {ECO:0000256|RuleBase:RU364107};	9.5	14.5	1208.5	970.5	0.803062	1809
sp|Q8NE86|MCU_HUMAN	Calcium uniporter protein, mitochondrial {ECO:0000303|PubMed:21685886}; ...	9	14	1244	998	0.802251	1810
tr|A0A024R4E5|A0A024R4E5_HUMAN	High density lipoprotein binding protein (Vigilin), isoform CRA_a ...	86.5	97	131	105	0.801527	1811
sp|Q15233|NONO_HUMAN	Non-POU domain-containing octamer-binding protein {ECO:0000303|PubMed:9393982}; ...	390.5	382.5	10	8	0.8	1812.5
sp|P54886|P5CS_HUMAN	Delta-1-pyrroline-5-carboxylate synthase; P5CS; Aldehyde dehydrogenase ...	166.5	195.5	45	36	0.8	1812.5
sp|Q9Y285|SYFA_HUMAN	Phenylalanine--tRNA ligase alpha subunit; EC 6.1.1.20 {ECO:0000269|PubMed:20223217}; ...	28.5	37	493	394	0.799189	1814
sp|Q0VDF9|HSP7E_HUMAN	Heat shock 70 kDa protein 14; HSP70-like protein 1; Heat shock ...	7	11.5	1436	1147.5	0.799095	1815
sp|Q9BVP2|GNL3_HUMAN	Guanine nucleotide-binding protein-like 3; E2-induced gene 3 protein; Novel nucleolar protein 47; NNP47; Nucleolar GTP-binding protein 3; Nucleostemin;	15	21.5	876	699	0.797945	1817
sp|Q6NUK1|SCMC1_HUMAN	Calcium-binding mitochondrial carrier protein SCaMC-1; Mitochondrial ...	15	21.5	876	699	0.797945	1817
sp|Q96CS3|FAF2_HUMAN	FAS-associated factor 2; Protein ETEA; UBX domain-containing protein 3B; UBX domain-containing protein 8;	15	21.5	876	699	0.797945	1817
sp|Q9UIG0|BAZ1B_HUMAN	Tyrosine-protein kinase BAZ1B; EC 2.7.10.2 {ECO:0000269|PubMed:19092802}; ...	67.5	78.5	183	146	0.797814	1819
sp|Q9UHQ9|NB5R1_HUMAN	NADH-cytochrome b5 reductase 1; b5R.1; EC 1.6.2.2; Humb5R2; NAD(P)H:quinone ...	30	39	469	374	0.797441	1820
sp|Q15942|ZYX_HUMAN	Zyxin; Zyxin-2;	13.5	19.5	957	763	0.797283	1822
sp|P61011|SRP54_HUMAN	Signal recognition particle 54 kDa protein {ECO:0000305}; SRP54; ...	13.5	19.5	957	763	0.797283	1822
sp|P49916|DNLI3_HUMAN	DNA ligase 3; EC 6.5.1.1 {ECO:0000269|PubMed:10207110, ECO:0000269|PubMed:20518483}; ...	13.5	19.5	957	763	0.797283	1822
sp|Q8WUM0|NU133_HUMAN	Nuclear pore complex protein Nup133; 133 kDa nucleoporin; Nucleoporin ...	31	40	453.5	361.5	0.797133	1824
sp|Q13423|NNTM_HUMAN	NAD(P) transhydrogenase, mitochondrial; EC 7.1.1.1 {ECO:0000250|UniProtKB:Q2RSB2}; ...	64.5	76	191.5	152.5	0.796345	1825
tr|J3KMX2|J3KMX2_HUMAN	SWI/SNF-related matrix-associated actin-dependent regulator of ...	14	20	938	746.5	0.795842	1826.5
sp|Q12769|NU160_HUMAN	Nuclear pore complex protein Nup160; 160 kDa nucleoporin; Nucleoporin ...	14	20	938	746.5	0.795842	1826.5
sp|P26006|ITA3_HUMAN	Integrin alpha-3; CD49 antigen-like family member C; FRP-2; Galactoprotein ...	37	47	384.5	306	0.795839	1828
sp|Q14258|TRI25_HUMAN	E3 ubiquitin/ISG15 ligase TRIM25; EC 6.3.2.n3 {ECO:0000269|PubMed:16352599}; ...	13	19	981	780.5	0.795617	1829.5
sp|Q9UBM7|DHCR7_HUMAN	7-dehydrocholesterol reductase {ECO:0000303|PubMed:9683613}; 7-DHC reductase; EC 1.3.1.21 {ECO:0000269|PubMed:25637936, ECO:0000269|PubMed:9465114, ECO:0000269|PubMed:9634533}; Delta7-sterol reductase {ECO:0000303|PubMed:9465114}; Sterol Delta(7)-reduc ...	13	19	981	780.5	0.795617	1829.5
tr|F8W930|F8W930_HUMAN	Insulin-like growth factor 2 mRNA-binding protein 2 {ECO:0000313|Ensembl:ENSP00000410242}; ...	27.5	35.5	516	410.5	0.795543	1831.5
sp|Q9Y305|ACOT9_HUMAN	Acyl-coenzyme A thioesterase 9, mitochondrial; Acyl-CoA thioesterase ...	27.5	35.5	516	410.5	0.795543	1831.5
sp|Q9UHB9|SRP68_HUMAN	Signal recognition particle subunit SRP68; SRP68; Signal recognition ...	44.5	54.5	315	250.5	0.795238	1833
sp|P42704|LPPRC_HUMAN	Leucine-rich PPR motif-containing protein, mitochondrial; 130 ...	80	90.5	143.5	114	0.794425	1834
tr|E9PF19|E9PF19_HUMAN	Transducin beta-like protein 2 {ECO:0000313|Ensembl:ENSP00000413979}; ...	34	44	417	331	0.793765	1835
sp|Q9H9B4|SFXN1_HUMAN	Sideroflexin-1 {ECO:0000250|UniProtKB:Q99JR1};	55	64.5	240	190.5	0.79375	1836
sp|Q99959|PKP2_HUMAN	Plakophilin-2;	8	13	1330.5	1055.5	0.793311	1837.5
sp|Q96JB5|CK5P3_HUMAN	CDK5 regulatory subunit-associated protein 3 {ECO:0000305}; CDK5 ...	8	13	1330.5	1055.5	0.793311	1837.5
sp|P45880|VDAC2_HUMAN	Voltage-dependent anion-selective channel protein 2; VDAC-2; hVDAC2; Outer mitochondrial membrane protein porin 2;	25.5	33.5	557	441.5	0.792639	1839
sp|Q12931|TRAP1_HUMAN	Heat shock protein 75 kDa, mitochondrial; HSP 75; TNFR-associated ...	6.5	11	1492.5	1183	0.79263	1840
sp|Q02318|CP27A_HUMAN	Sterol 26-hydroxylase, mitochondrial {ECO:0000250|UniProtKB:P17177}; ...	16.5	23.5	802	635.5	0.792394	1841
sp|Q6FI13|H2A2A_HUMAN	Histone H2A type 2-A; H2A-clustered histone 18 {ECO:0000312|HGNC:HGNC:4736}; ...	16	23	824	652.5	0.791869	1842
sp|Q9H2D1|MFTC_HUMAN	Mitochondrial folate transporter/carrier; Solute carrier family ...	3	6.5	2003	1585	0.791313	1843
tr|A0A087WZT2|A0A087WZT2_HUMAN	Thiol S-methyltransferase METTL7B {ECO:0000313|Ensembl:ENSP00000482867}; ...	5.5	9.5	1641.5	1296.5	0.789826	1846
sp|O00471|EXOC5_HUMAN	Exocyst complex component 5; Exocyst complex component Sec10; ...	5.5	9.5	1641.5	1296.5	0.789826	1846
tr|A0A0G2JLV0|A0A0G2JLV0_HUMAN	Antigen peptide transporter 2 {ECO:0000313|Ensembl:ENSP00000478007}; ...	5.5	9.5	1641.5	1296.5	0.789826	1846
sp|Q8IXI2-3|MIRO1_HUMAN	Mitochondrial Rho GTPase 1; MIRO-1; hMiro-1; EC 3.6.5.-; Rac-GTP-binding ...	5.5	9.5	1641.5	1296.5	0.789826	1846
sp|A4D1E9|GTPBA_HUMAN	GTP-binding protein 10; Protein obg homolog 2; ObgH2;	5.5	9.5	1641.5	1296.5	0.789826	1846
sp|P31930|QCR1_HUMAN	Cytochrome b-c1 complex subunit 1, mitochondrial; Complex III ...	23	30.5	610.5	481.5	0.788698	1849
tr|F8WAJ0|F8WAJ0_HUMAN	RNA helicase {ECO:0000256|ARBA:ARBA00012552}; EC 3.6.4.13 {ECO:0000256|ARBA:ARBA00012552}; ...	4.5	8	1789	1410	0.78815	1850.5
sp|Q9BUB7|TMM70_HUMAN	Transmembrane protein 70, mitochondrial {ECO:0000305}; Flags: ...	4.5	8	1789	1410	0.78815	1850.5
sp|Q15070|OXA1L_HUMAN	Mitochondrial inner membrane protein OXA1L; Hsa; OXA1Hs; Oxidase ...	3.5	7	1941.5	1530	0.78805	1852.5
sp|P06730|IF4E_HUMAN	Eukaryotic translation initiation factor 4E {ECO:0000303|PubMed:1993647}; ...	3.5	7	1941.5	1530	0.78805	1852.5
sp|Q12789|TF3C1_HUMAN	General transcription factor 3C polypeptide 1; TF3C-alpha; TFIIIC ...	14.5	21	911.5	717	0.786615	1854
sp|Q9UKD2|MRT4_HUMAN	mRNA turnover protein 4 homolog {ECO:0000250|UniProtKB:P33201}; ...	22.5	30	625.5	492	0.786571	1855
tr|D6RER5|D6RER5_HUMAN	Septin {ECO:0000256|PIRNR:PIRNR006698};	19	26.5	718.5	565	0.78636	1856
tr|E9PHF7|E9PHF7_HUMAN	Methylcrotonoyl-CoA carboxylase subunit alpha, mitochondrial {ECO:0000313|Ensembl:ENSP00000419898};	25	33	571	449	0.78634	1857.5
tr|A0A494C1K3|A0A494C1K3_HUMAN	General transcription factor II-I {ECO:0000313|Ensembl:ENSP00000499094}; ...	25	33	571	449	0.78634	1857.5
sp|Q9H1E3|NUCKS_HUMAN	Nuclear ubiquitous casein and cyclin-dependent kinase substrate ...	10	15.5	1170	918.5	0.785043	1859
tr|A0A2R8Y4J4|A0A2R8Y4J4_HUMAN	Required for meiotic nuclear division protein 1 homolog {ECO:0000313|Ensembl:ENSP00000494106}; ...	4	7.5	1869.5	1467.5	0.784969	1862
sp|Q96P47|AGAP3_HUMAN	Arf-GAP with GTPase, ANK repeat and PH domain-containing protein ...	4	7.5	1869.5	1467.5	0.784969	1862
sp|Q9NW15|ANO10_HUMAN	Anoctamin-10; Transmembrane protein 16K;	4	7.5	1869.5	1467.5	0.784969	1862
tr|A0A6Q8PF94|A0A6Q8PF94_HUMAN	E3 ubiquitin-protein ligase Midline-1 {ECO:0000256|ARBA:ARBA00013586}; ...	4	7.5	1869.5	1467.5	0.784969	1862
sp|O95758|PTBP3_HUMAN	Polypyrimidine tract-binding protein 3; Regulator of differentiation ...	4	7.5	1869.5	1467.5	0.784969	1862
sp|O00411|RPOM_HUMAN	DNA-directed RNA polymerase, mitochondrial {ECO:0000305}; MtRPOL; ...	18.5	26	736	577	0.783967	1865
tr|A0A669KAX4|A0A669KAX4_HUMAN	Cullin-4B {ECO:0000313|Ensembl:ENSP00000501019};	7.5	12.5	1386	1084.5	0.782468	1866.5
sp|Q9HCN8|SDF2L_HUMAN	Stromal cell-derived factor 2-like protein 1; SDF2-like protein ...	7.5	12.5	1386	1084.5	0.782468	1866.5
sp|P16615|AT2A2_HUMAN	Sarcoplasmic/endoplasmic reticulum calcium ATPase 2 {ECO:0000305}; ...	68	80.5	179	140	0.782123	1868
tr|A0A140T9T7|A0A140T9T7_HUMAN	Antigen peptide transporter 1 {ECO:0000313|Ensembl:ENSP00000412933}; ...	11.5	17.5	1075.5	841	0.781962	1869
sp|Q8WUA4|TF3C2_HUMAN	General transcription factor 3C polypeptide 2; TF3C-beta; Transcription ...	9.5	15	1208.5	944	0.781134	1870
sp|Q96KP1|EXOC2_HUMAN	Exocyst complex component 2; Exocyst complex component Sec5;	6	10.5	1563	1218	0.779271	1871.5
sp|Q9UP95|S12A4_HUMAN	Solute carrier family 12 member 4; Electroneutral potassium-chloride ...	6	10.5	1563	1218	0.779271	1871.5
sp|Q15029|U5S1_HUMAN	116 kDa U5 small nuclear ribonucleoprotein component; Elongation ...	115	134.5	81	63	0.777778	1873.5
sp|Q14789|GOGB1_HUMAN	Golgin subfamily B member 1; 372 kDa Golgi complex-associated ...	13	19.5	981	763	0.777778	1873.5
sp|Q16795|NDUA9_HUMAN	NADH dehydrogenase 1 alpha subcomplex subunit 9, mitochondrial; ...	27	35.5	528	410.5	0.777462	1875
sp|O94776|MTA2_HUMAN	Metastasis-associated protein MTA2; Metastasis-associated 1-like ...	20	28	681.5	529.5	0.776963	1876
sp|O75165|DJC13_HUMAN	DnaJ homolog subfamily C member 13; Required for receptor-mediated ...	25.5	34	557	432.5	0.776481	1877
sp|P33993|MCM7_HUMAN	DNA replication licensing factor MCM7; EC 3.6.4.12; CDC47 homolog; ...	15	22	876	680	0.776256	1878.5
sp|P78344|IF4G2_HUMAN	Eukaryotic translation initiation factor 4 gamma 2; eIF-4-gamma ...	15	22	876	680	0.776256	1878.5
sp|Q96HS1|PGAM5_HUMAN	Serine/threonine-protein phosphatase PGAM5, mitochondrial; EC ...	42.5	52.5	340	263.5	0.775	1880
sp|Q6P158|DHX57_HUMAN	Putative ATP-dependent RNA helicase DHX57; EC 3.6.4.13; DEAH box protein 57;	2.5	6.5	2046.5	1585	0.774493	1881
tr|A0A087WY00|A0A087WY00_HUMAN	Unconventional myosin-Va {ECO:0000313|Ensembl:ENSP00000481420}; ...	24.5	33	581	449	0.772806	1882
sp|Q9UH62|ARMX3_HUMAN	Armadillo repeat-containing X-linked protein 3; ARM protein lost ...	8	13.5	1330.5	1027.5	0.772266	1883
sp|Q96QK1|VPS35_HUMAN	Vacuolar protein sorting-associated protein 35; hVPS35; Maternal-embryonic ...	16.5	24	802	619	0.77182	1884
sp|Q14257|RCN2_HUMAN	Reticulocalbin-2; Calcium-binding protein ERC-55; E6-binding protein; E6BP; Flags: Precursor;	17	24.5	785.5	606	0.771483	1885.5
sp|Q9NXE4-2|NSMA3_HUMAN	Sphingomyelin phosphodiesterase 4 {ECO:0000305}; EC 3.1.4.12 {ECO:0000269|PubMed:16517606}; Neutral sphingomyelinase 3 {ECO:0000303|PubMed:18505924}; nSMase-3 {ECO:0000303|PubMed:18505924}; nSMase3 {ECO:0000303|PubMed:18505924}; Neutral sphingomyelina ...	17	24.5	785.5	606	0.771483	1885.5
sp|Q96RL7|VP13A_HUMAN	Vacuolar protein sorting-associated protein 13A; Chorea-acanthocytosis ...	22	30	638	492	0.77116	1887
sp|P50990|TCPQ_HUMAN	T-complex protein 1 subunit theta; TCP-1-theta; CCT-theta; Chaperonin ...	57	70	224.5	173	0.770601	1888
tr|A0A0G2JN29|A0A0G2JN29_HUMAN	Nodal modulator 1 {ECO:0000313|Ensembl:ENSP00000480539};	22.5	30.5	625.5	481.5	0.769784	1889
tr|A0A5H1ZRS1|A0A5H1ZRS1_HUMAN	Pericentriolar material 1 protein {ECO:0000313|Ensembl:ENSP00000431099}; ...	6.5	11.5	1492.5	1147.5	0.768844	1891
sp|Q15691|MARE1_HUMAN	Microtubule-associated protein RP/EB family member 1; APC-binding ...	6.5	11.5	1492.5	1147.5	0.768844	1891
sp|Q6YN16|HSDL2_HUMAN	Hydroxysteroid dehydrogenase-like protein 2; EC 1.-.-.-; Short ...	6.5	11.5	1492.5	1147.5	0.768844	1891
sp|Q15021|CND1_HUMAN	Condensin complex subunit 1; Chromosome condensation-related SMC-associated protein 1; Chromosome-associated protein D2; hCAP-D2; Non-SMC condensin I complex subunit D2; XCAP-D2 homolog;	20.5	29	666	511	0.767267	1893.5
sp|Q15417|CNN3_HUMAN	Calponin-3; Calponin, acidic isoform;	20.5	29	666	511	0.767267	1893.5
sp|P35606|COPB2_HUMAN	Coatomer subunit beta—; Beta—-coat protein; Beta—-COP; p102;	14.5	21.5	911.5	699	0.766868	1895
sp|O96008|TOM40_HUMAN	Mitochondrial import receptor subunit TOM40 homolog; Protein Haymaker; Translocase of outer membrane 40 kDa subunit homolog; p38.5;	24	32.5	593	454.5	0.766442	1896
sp|Q96HC4|PDLI5_HUMAN	PDZ and LIM domain protein 5; Enigma homolog; Enigma-like PDZ ...	12	18.5	1042.5	797.5	0.764988	1898
sp|Q9HC07|TM165_HUMAN	Transmembrane protein 165; Transmembrane protein PT27; Transmembrane ...	12	18.5	1042.5	797.5	0.764988	1898
sp|Q96T23|RSF1_HUMAN	Remodeling and spacing factor 1; Rsf-1; HBV pX-associated protein ...	12	18.5	1042.5	797.5	0.764988	1898
sp|Q3SXM5|HSDL1_HUMAN	Inactive hydroxysteroid dehydrogenase-like protein 1; Short chain ...	4.5	8.5	1789	1367	0.764114	1900
sp|Q9Y5Y5|PEX16_HUMAN	Peroxisomal membrane protein PEX16; Peroxin-16; Peroxisomal biogenesis ...	3	7	2003	1530	0.763854	1902
tr|C9JP16|C9JP16_HUMAN	Cartilage-associated protein {ECO:0000313|Ensembl:ENSP00000409997}; ...	3	7	2003	1530	0.763854	1902
sp|P56377|AP1S2_HUMAN	AP-1 complex subunit sigma-2; Adaptor protein complex AP-1 subunit ...	3	7	2003	1530	0.763854	1902
sp|P07814|SYEP_HUMAN	Bifunctional glutamate/proline--tRNA ligase; Bifunctional aminoacyl-tRNA ...	30	40.5	469	357.5	0.76226	1904
tr|A0A2R8Y7R9|A0A2R8Y7R9_HUMAN	Liprin-alpha-1 {ECO:0000313|Ensembl:ENSP00000496327}; Flags: Fragment;	7.5	13	1386	1055.5	0.761544	1905
tr|B7ZM99|B7ZM99_HUMAN	Formate--tetrahydrofolate ligase {ECO:0000256|ARBA:ARBA00012295}; ...	15	22.5	876	666.5	0.760845	1906
tr|A0A087X256|A0A087X256_HUMAN	WASH complex subunit 4 {ECO:0000313|Ensembl:ENSP00000484713}; ...	8.5	14.5	1281	970.5	0.757611	1907
sp|P27824|CALX_HUMAN	Calnexin; IP90; Major histocompatibility complex class I antigen-binding ...	27	36.5	528	400	0.757576	1908
sp|Q15084|PDIA6_HUMAN	Protein disulfide-isomerase A6; EC 5.3.4.1 {ECO:0000269|PubMed:12204115, ...	19.5	28	699	529.5	0.757511	1909
sp|P11021|BIP_HUMAN	Endoplasmic reticulum chaperone BiP {ECO:0000305}; EC 3.6.4.10 ...	73.5	86.5	160	121	0.75625	1910
sp|Q06587|RING1_HUMAN	E3 ubiquitin-protein ligase RING1; EC 2.3.2.27; Polycomb complex ...	5	9.5	1714.5	1296.5	0.756197	1912
sp|Q9Y6G9|DC1L1_HUMAN	Cytoplasmic dynein 1 light intermediate chain 1; LIC1; Dynein ...	5	9.5	1714.5	1296.5	0.756197	1912
sp|Q9BW19|KIFC1_HUMAN	Kinesin-like protein KIFC1; Kinesin-like protein 2; Kinesin-related ...	5	9.5	1714.5	1296.5	0.756197	1912
sp|Q9HC78|ZBT20_HUMAN	Zinc finger and BTB domain-containing protein 20; Dendritic-derived ...	10.5	17	1134	857.5	0.756173	1914
sp|Q8NFH3|NUP43_HUMAN	Nucleoporin Nup43; Nup107-160 subcomplex subunit Nup43; p42;	3.5	7.5	1941.5	1467.5	0.755859	1916.5
sp|O00203|AP3B1_HUMAN	AP-3 complex subunit beta-1; Adaptor protein complex AP-3 subunit ...	3.5	7.5	1941.5	1467.5	0.755859	1916.5
sp|Q8IY37|DHX37_HUMAN	Probable ATP-dependent RNA helicase DHX37; EC 3.6.4.13 {ECO:0000269|PubMed:30582406}; ...	3.5	7.5	1941.5	1467.5	0.755859	1916.5
tr|B3KS98|B3KS98_HUMAN	Eukaryotic translation initiation factor 3 subunit H {ECO:0000256|HAMAP-Rule:MF_03007}; ...	3.5	7.5	1941.5	1467.5	0.755859	1916.5
sp|O75976|CBPD_HUMAN	Carboxypeptidase D; EC 3.4.17.22; Metallocarboxypeptidase D; gp180; Flags: Precursor;	4	8	1869.5	1410	0.754212	1919
sp|Q92900|RENT1_HUMAN	Regulator of nonsense transcripts 1 {ECO:0000312|HGNC:HGNC:9962}; ...	22.5	31	625.5	471.5	0.753797	1920
sp|P51553|IDH3G_HUMAN	Isocitrate dehydrogenase subunit gamma, mitochondrial; Isocitric ...	18	26.5	750.5	565	0.752831	1921
sp|Q00688|FKBP3_HUMAN	Peptidyl-prolyl cis-trans isomerase FKBP3; PPIase FKBP3; EC 5.2.1.8; ...	20.5	29.5	666	501	0.752252	1922
sp|Q9BZH6|WDR11_HUMAN	WD repeat-containing protein 11; Bromodomain and WD repeat-containing ...	16	24	824	619	0.751214	1923
sp|P10620|MGST1_HUMAN	Microsomal glutathione S-transferase 1; Microsomal GST-1; EC 2.5.1.18; Microsomal GST-I;	26.5	36	539.5	405	0.750695	1924
sp|O60645|EXOC3_HUMAN	Exocyst complex component 3; Exocyst complex component Sec6;	8	14	1330.5	998	0.750094	1925
sp|Q01082|SPTB2_HUMAN	Spectrin beta chain, non-erythrocytic 1; Beta-II spectrin; Fodrin ...	193.5	237.5	36	27	0.75	1926
sp|Q03001|DYST_HUMAN	Dystonin; 230 kDa bullous pemphigoid antigen; 230/240 kDa bullous ...	25.5	35	557	417.5	0.749551	1927
sp|P08238|HS90B_HUMAN	Heat shock protein HSP 90-beta; HSP 90; Heat shock 84 kDa; HSP ...	71	85.5	169.5	127	0.749263	1928
sp|Q15397|PUM3_HUMAN	Pumilio homolog 3 {ECO:0000305}; HBV X-transactivated gene 5 protein; HBV XAg-transactivated protein 5; Minor histocompatibility antigen HA-8; HLA-HA8;	13.5	21	957	717	0.749216	1929
sp|Q5SNT2|TM201_HUMAN	Transmembrane protein 201; Spindle-associated membrane protein ...	2.5	7	2046.5	1530	0.747618	1930
sp|Q9P253|VPS18_HUMAN	Vacuolar protein sorting-associated protein 18 homolog; hVPS18; ...	10	16.5	1170	874.5	0.747436	1931
sp|P52948|NUP98_HUMAN	Nuclear pore complex protein Nup98-Nup96 {ECO:0000305}; EC 3.4.21.- ...	27	37	528	394	0.746212	1932
sp|O60313-2|OPA1_HUMAN	Dynamin-like 120 kDa protein, mitochondrial; EC 3.6.5.5 {ECO:0000269|PubMed:20185555, ...	80	95	143.5	107	0.745645	1933
sp|P62979|RS27A_HUMAN	Ubiquitin-40S ribosomal protein S27a; Ubiquitin carboxyl extension ...	11	18	1103	819	0.74252	1935
sp|Q13637|RAB32_HUMAN	Ras-related protein Rab-32;	11	18	1103	819	0.74252	1935
tr|A0A0C4DGQ8|A0A0C4DGQ8_HUMAN	Dehydrogenase/reductase SDR family member 7B {ECO:0000313|Ensembl:ENSP00000468585}; ...	11	18	1103	819	0.74252	1935
sp|Q13085|ACACA_HUMAN	Acetyl-CoA carboxylase 1 {ECO:0000303|PubMed:12810950}; ACC1; ...	10.5	17.5	1134	841	0.741623	1937
tr|M0QZ28|M0QZ28_HUMAN	Dystrobrevin alpha {ECO:0000313|Ensembl:ENSP00000470247};	7.5	13.5	1386	1027.5	0.741342	1938
sp|O75396|SC22B_HUMAN	Vesicle-trafficking protein SEC22b; ER-Golgi SNARE of 24 kDa; ...	75.5	90.5	154	114	0.74026	1939
sp|O76094|SRP72_HUMAN	Signal recognition particle subunit SRP72; SRP72; Signal recognition ...	50	62	274.5	203	0.739526	1940
tr|F2Z2U4|F2Z2U4_HUMAN	Transformation/transcription domain-associated protein {ECO:0000313|Ensembl:ENSP00000403708}; ...	9	15.5	1244	918.5	0.738344	1941
sp|Q8NI27|THOC2_HUMAN	THO complex subunit 2; Tho2; hTREX120;	19	28	718.5	529.5	0.736952	1942
sp|Q6NUM9|RETST_HUMAN	All-trans-retinol 13,14-reductase; EC 1.3.99.23 {ECO:0000250|UniProtKB:Q64FW2}; ...	8.5	15	1281	944	0.736924	1943
sp|Q9UQE7|SMC3_HUMAN	Structural maintenance of chromosomes protein 3; SMC protein 3; SMC-3; Basement membrane-associated chondroitin proteoglycan; Bamacan; Chondroitin sulfate proteoglycan 6; Chromosome-associated polypeptide; hCAP;	90	104	125	92	0.736	1944
sp|P02786|TFR1_HUMAN	Transferrin receptor protein 1; TR; TfR; TfR1; Trfr; T9; p90; ...	38	51.5	369	271.5	0.735772	1945
tr|A0A0C4DGA6|A0A0C4DGA6_HUMAN	Helicase-like transcription factor {ECO:0000313|Ensembl:ENSP00000420745}; ...	6	11.5	1563	1147.5	0.734165	1946
sp|Q99570|PI3R4_HUMAN	Phosphoinositide 3-kinase regulatory subunit 4; PI3-kinase regulatory ...	5	10	1714.5	1257	0.733158	1947
sp|O15427|MOT4_HUMAN	Monocarboxylate transporter 4; MCT 4; Solute carrier family 16 ...	3	7.5	2003	1467.5	0.732651	1948
sp|A2RRP1|NBAS_HUMAN	NBAS subunit of NRZ tethering complex {ECO:0000312|HGNC:HGNC:15625}; ...	12	19.5	1042.5	763	0.731894	1950
sp|Q9Y512|SAM50_HUMAN	Sorting and assembly machinery component 50 homolog; Transformation-related ...	12	19.5	1042.5	763	0.731894	1950
sp|Q13724|MOGS_HUMAN	Mannosyl-oligosaccharide glucosidase; EC 3.2.1.106; Processing ...	12	19.5	1042.5	763	0.731894	1950
sp|Q9NPJ3|ACO13_HUMAN	Acyl-coenzyme A thioesterase 13 {ECO:0000303|PubMed:19170545}; ...	4	8.5	1869.5	1367	0.731212	1952
tr|A0A5F9ZHN7|A0A5F9ZHN7_HUMAN	Phosphatidylinositol-3-phosphatase SAC1 {ECO:0000313|Ensembl:ENSP00000500542}; ...	15.5	24	848.5	619	0.729523	1953
sp|Q93074|MED12_HUMAN	Mediator of RNA polymerase II transcription subunit 12; Activator-recruited ...	8	14.5	1330.5	970.5	0.729425	1954.5
sp|Q6VY07|PACS1_HUMAN	Phosphofurin acidic cluster sorting protein 1; PACS-1;	8	14.5	1330.5	970.5	0.729425	1954.5
sp|Q969V3|NCLN_HUMAN	Nicalin; Nicastrin-like protein; Flags: Precursor;	36.5	49.5	389.5	284	0.72914	1956
sp|P49411|EFTU_HUMAN	Elongation factor Tu, mitochondrial; EF-Tu; P43; Flags: Precursor; ...	67.5	82.5	183	133	0.726776	1957
tr|A0A5F9ZHI5|A0A5F9ZHI5_HUMAN	Aldehyde dehydrogenase {ECO:0000256|PIRNR:PIRNR036492};	3.5	8	1941.5	1410	0.726243	1959
sp|Q9NUQ2|PLCE_HUMAN	1-acyl-sn-glycerol-3-phosphate acyltransferase epsilon; EC 2.3.1.51 ...	3.5	8	1941.5	1410	0.726243	1959
sp|Q8N3E9|PLCD3_HUMAN	1-phosphatidylinositol 4,5-bisphosphate phosphodiesterase delta-3 ...	3.5	8	1941.5	1410	0.726243	1959
tr|A0A0A0MTI1|A0A0A0MTI1_HUMAN	Delta(24)-sterol reductase {ECO:0000313|Ensembl:ENSP00000440191}; ...	11.5	19	1075.5	780.5	0.725709	1961
sp|P52701|MSH6_HUMAN	DNA mismatch repair protein Msh6 {ECO:0000250|UniProtKB:P54276}; ...	15	23.5	876	635.5	0.725457	1962
sp|O76031|CLPX_HUMAN	ATP-dependent Clp protease ATP-binding subunit clpX-like, mitochondrial; ...	28.5	40.5	493	357.5	0.725152	1963
tr|A0A2R8Y726|A0A2R8Y726_HUMAN	Paraplegin {ECO:0000313|Ensembl:ENSP00000495967};	4.5	9.5	1789	1296.5	0.724707	1964
sp|Q00325-2|MPCP_HUMAN	Phosphate carrier protein, mitochondrial; Phosphate transport ...	95.5	112.5	114	82.5	0.723684	1965
sp|Q12830|BPTF_HUMAN	Nucleosome-remodeling factor subunit BPTF; Bromodomain and PHD ...	9.5	16.5	1208.5	874.5	0.723624	1966
sp|Q8TEQ6|GEMI5_HUMAN	Gem-associated protein 5; Gemin5;	11	18.5	1103	797.5	0.723028	1967
sp|Q9BWM7|SFXN3_HUMAN	Sideroflexin-3 {ECO:0000303|PubMed:30442778};	37.5	51.5	376.5	271.5	0.721116	1968
sp|Q8TC12|RDH11_HUMAN	Retinol dehydrogenase 11; EC 1.1.1.300 {ECO:0000269|PubMed:12036956, ...	5.5	11	1641.5	1183	0.720682	1969.5
sp|P51798|CLCN7_HUMAN	H(+)/Cl(-) exchange transporter 7; Chloride channel 7 alpha subunit; ...	5.5	11	1641.5	1183	0.720682	1969.5
sp|Q9Y5B9|SP16H_HUMAN	FACT complex subunit SPT16; Chromatin-specific transcription elongation factor 140 kDa subunit; FACT 140 kDa subunit; FACTp140; Facilitates chromatin transcription complex subunit SPT16; hSPT16;	92.5	106	118	85	0.720339	1971
tr|A0A6Q8PFM5|A0A6Q8PFM5_HUMAN	Apoptosis-inducing factor 1, mitochondrial {ECO:0000313|Ensembl:ENSP00000501880}; ...	18.5	28	736	529.5	0.719429	1972
sp|P53621|COPA_HUMAN	Coatomer subunit alpha; Alpha-coat protein; Alpha-COP; HEP-COP; ...	81.5	99	139	100	0.719424	1973
sp|O14925|TIM23_HUMAN	Mitochondrial import inner membrane translocase subunit Tim23; ...	2.5	7.5	2046.5	1467.5	0.717078	1974
sp|P63167|DYL1_HUMAN	Dynein light chain 1, cytoplasmic; 8 kDa dynein light chain; DLC8; Dynein light chain LC8-type 1; Protein inhibitor of neuronal nitric oxide synthase; PIN;	12	20	1042.5	746.5	0.716067	1975
sp|Q13885|TBB2A_HUMAN	Tubulin beta-2A chain; Tubulin beta class IIa;	7	13.5	1436	1027.5	0.715529	1976
sp|P05141|ADT2_HUMAN	ADP/ATP translocase 2 {ECO:0000305}; ADP,ATP carrier protein 2 {ECO:0000303|PubMed:3031073}; ADP,ATP carrier protein, fibroblast isoform {ECO:0000303|PubMed:2168878}; Adenine nucleotide translocator 2 {ECO:0000303|PubMed:8918809}; ANT 2; Solute carri ...	176.5	222	42	30	0.714286	1977
sp|P60842|IF4A1_HUMAN	Eukaryotic initiation factor 4A-I; eIF-4A-I; eIF4A-I; EC 3.6.4.13; ...	76.5	93.5	152	108.5	0.713816	1978
sp|Q9BYC9|RM20_HUMAN	39S ribosomal protein L20, mitochondrial; L20mt; MRP-L20; Mitochondrial ...	4	9	1869.5	1332	0.71249	1979
sp|Q9UHB6-4|LIMA1_HUMAN	LIM domain and actin-binding protein 1; Epithelial protein lost ...	53.5	68	251.5	179	0.71173	1980
tr|A0A6Q8PFJ4|A0A6Q8PFJ4_HUMAN	Mitofusin-2 {ECO:0000313|Ensembl:ENSP00000501839};	13.5	22	957	680	0.710554	1981
sp|P49754|VPS41_HUMAN	Vacuolar protein sorting-associated protein 41 homolog; S53;	5	10.5	1714.5	1218	0.710411	1982
sp|P36776|LONM_HUMAN	Lon protease homolog, mitochondrial {ECO:0000255|HAMAP-Rule:MF_03120}; ...	41	55	348.5	247.5	0.710187	1983
sp|Q9Y277|VDAC3_HUMAN	Voltage-dependent anion-selective channel protein 3; VDAC-3; hVDAC3; Outer mitochondrial membrane protein porin 3;	27.5	39.5	516	366	0.709302	1984
sp|P49327|FAS_HUMAN	Fatty acid synthase; EC 2.3.1.85 {ECO:0000269|PubMed:16215233, ...	33	47	431.5	306	0.709154	1985
sp|P29317|EPHA2_HUMAN	Ephrin type-A receptor 2; EC 2.7.10.1; Epithelial cell kinase; ...	48.5	62	286.5	203	0.708551	1986
sp|P55795|HNRH2_HUMAN	Heterogeneous nuclear ribonucleoprotein H2; hnRNP H2; FTP-3; Heterogeneous nuclear ribonucleoprotein H—; hnRNP H—; Contains: Heterogeneous nuclear ribonucleoprotein H2, N-terminally processed;	23	34	610.5	432.5	0.708436	1987
sp|Q14554|PDIA5_HUMAN	Protein disulfide-isomerase A5; EC 5.3.4.1; Protein disulfide ...	20.5	31	666	471.5	0.707958	1988
sp|Q01968|OCRL_HUMAN	Inositol polyphosphate 5-phosphatase OCRL {ECO:0000305}; EC 3.1.3.36 ...	3.5	8.5	1941.5	1367	0.704095	1989
sp|P00403|COX2_HUMAN	Cytochrome c oxidase subunit 2; EC 7.1.1.9; Cytochrome c oxidase ...	10.5	18.5	1134	797.5	0.703263	1990
sp|Q9Y2U8|MAN1_HUMAN	Inner nuclear membrane protein Man1; LEM domain-containing protein ...	4.5	10	1789	1257	0.702627	1991.5
sp|Q9HB71|CYBP_HUMAN	Calcyclin-binding protein; CacyBP; hCacyBP; S100A6-binding protein; ...	4.5	10	1789	1257	0.702627	1991.5
sp|Q8TED0|UTP15_HUMAN	U3 small nucleolar RNA-associated protein 15 homolog;	10	18	1170	819	0.7	1993
sp|O60934|NBN_HUMAN	Nibrin; Cell cycle regulatory protein p95; Nijmegen breakage syndrome protein 1;	5.5	11.5	1641.5	1147.5	0.699056	1994
sp|P16144-3|ITB4_HUMAN	Integrin beta-4; GP150; CD104; Flags: Precursor;	64	82	193.5	135	0.697674	1995
sp|Q8N1F7|NUP93_HUMAN	Nuclear pore complex protein Nup93; 93 kDa nucleoporin; Nucleoporin ...	46	61	305.5	213	0.697218	1996
sp|P42356|PI4KA_HUMAN	Phosphatidylinositol 4-kinase alpha; PI4-kinase alpha; PI4K-alpha; ...	14.5	23.5	911.5	635.5	0.697202	1997.5
sp|P46063|RECQ1_HUMAN	ATP-dependent DNA helicase Q1; EC 3.6.4.12; DNA helicase, RecQ-like ...	14.5	23.5	911.5	635.5	0.697202	1997.5
[truncated: 76 more rows]
